# Supplementary material for: Comprehensive Analysis of GLUT1 Immune Infiltrates and ceRNA Network in Human Esophageal Carcinoma
Source: Front Oncol. 2021 May 28;11:665388. doi: 10.3389/fonc.2021.665388 (PMC8195627; doi:10.3389/fonc.2021.665388)
Supplement: Supplementary Table 2 — GLUT1 co-expressed genes. [file Table_2.xls]

## Sheet: Supplementary Table 1. GLUT1 co
Supplementary Table 2. GLUT1 co-expressed genes.
Query	Statistic	P-value	FDR (BH)	Event_SD	Event_TD
A1BG	0.0278508	0.707449	0.77858	184	184
SLC4A4	-0.707055	3.4e-29	3.89e-26	184	183
A2BP1	0.0497504	0.502435	0.59915	184	91
ZBED3	-0.684365	9.22e-27	4.22e-24	184	184
PLEKHB1	-0.683104	1.24e-26	5.55e-24	184	184
C17orf28	-0.679713	2.73e-26	1.08e-23	184	184
LPIN2	-0.677869	4.18e-26	1.59e-23	184	184
DDAH1	-0.673892	1.04e-25	3.72e-23	184	184
SLC43A1	-0.67352	1.13e-25	3.98e-23	184	184
AAAS	0.00740799	0.9205	0.943887	184	184
PHF17	-0.67229	1.49e-25	5.07e-23	184	184
TM4SF5	-0.670362	2.29e-25	7.2e-23	184	109
AGT	-0.669782	2.6e-25	8.06e-23	184	184
ZNF69	-0.668888	3.17e-25	9.69e-23	184	184
AADACL4	-0.0380355	0.608225	0.693372	184	21
PROM1	-0.668465	3.49e-25	1.02e-22	184	182
SULT1C2	-0.66789	3.96e-25	1.12e-22	184	178
SMPDL3B	-0.667474	4.34e-25	1.21e-22	184	184
GDPD1	-0.666494	5.38e-25	1.41e-22	184	184
NR0B2	-0.662707	1.23e-24	3.02e-22	184	155
ABCC6P1	-0.661628	1.55e-24	3.72e-22	184	141
ARRB1	-0.659544	2.43e-24	5.69e-22	184	184
PNKD	-0.658817	2.84e-24	6.46e-22	184	184
GPRC5B	-0.657045	4.14e-24	9.15e-22	184	184
MGAT4A	-0.65644	4.7e-24	1.01e-21	184	184
NOSTRIN	-0.656144	5.01e-24	1.05e-21	184	184
AASS	-0.0433098	0.559386	0.649714	184	184
ICA1	-0.654975	6.4e-24	1.33e-21	184	184
LRRC31	-0.652014	1.19e-23	2.4e-21	184	142
FOXA3	-0.650818	1.52e-23	2.98e-21	184	183
C20orf56	-0.647703	2.89e-23	5.3e-21	184	152
C19orf77	-0.646532	3.67e-23	6.59e-21	184	182
PGPEP1	-0.646316	3.84e-23	6.77e-21	184	184
C12orf27	-0.644975	5.04e-23	8.68e-21	184	166
ABCA17P	0.0367533	0.620377	0.704068	184	177
SPINK1	-0.644544	5.5e-23	9.39e-21	184	157
IL17RB	-0.641423	1.03e-22	1.71e-20	184	184
ZNF620	-0.640858	1.15e-22	1.87e-20	184	184
IRF8	-0.638312	1.91e-22	2.92e-20	184	184
ABCA5	-0.0196562	0.791134	0.845369	184	184
HNF1B	-0.637975	2.04e-22	3.08e-20	184	152
ABCC6P2	-0.63679	2.58e-22	3.78e-20	184	177
CLDN18	-0.636393	2.79e-22	4.04e-20	184	183
CHPT1	-0.636064	2.98e-22	4.25e-20	184	184
ABCB10	0.0299401	0.686617	0.760851	184	184
ABCC6	-0.635386	3.4e-22	4.72e-20	184	184
DEPDC6	-0.634947	3.7e-22	5.07e-20	184	184
ANKRD43	-0.634573	3.98e-22	5.32e-20	184	183
ABCB5	0.0178712	0.809722	0.859754	184	140
RNASE4	-0.634561	3.99e-22	5.32e-20	184	184
FMO5	-0.634117	4.35e-22	5.77e-20	184	184
ABCB8	0.0431095	0.561206	0.651377	184	184
SPRY1	-0.633982	4.47e-22	5.88e-20	184	184
ABCC10	-0.0188405	0.799614	0.852211	184	184
UNC5CL	-0.633856	4.58e-22	5.99e-20	184	184
ASRGL1	-0.633388	5.01e-22	6.44e-20	184	184
GOLM1	-0.633378	5.02e-22	6.44e-20	184	184
RGS5	-0.6319	6.69e-22	8.21e-20	184	184
ABCC2	0.00646435	0.9306	0.951479	184	184
TSPAN12	-0.63182	6.79e-22	8.29e-20	184	184
FRZB	-0.628926	1.18e-21	1.4e-19	184	184
CHDH	-0.628774	1.22e-21	1.43e-19	184	184
IHH	-0.627849	1.45e-21	1.69e-19	184	163
C4BPB	-0.627728	1.49e-21	1.72e-19	184	138
FCGRT	-0.627659	1.51e-21	1.73e-19	184	184
HNF1A	-0.627574	1.53e-21	1.75e-19	184	184
KAZALD1	-0.627042	1.69e-21	1.92e-19	184	184
CA8	-0.626527	1.87e-21	2.08e-19	184	182
PDK4	-0.625405	2.31e-21	2.55e-19	184	184
CNNM3	-0.624152	2.92e-21	3.15e-19	184	184
C10orf108	-0.62383	3.1e-21	3.32e-19	184	181
SH3BGRL2	-0.62332	3.41e-21	3.64e-19	184	184
CHN2	-0.623115	3.55e-21	3.76e-19	184	184
CLDN23	-0.622502	3.98e-21	4.17e-19	184	184
DAPK1	-0.622457	4.01e-21	4.19e-19	184	184
ABCG1	-0.00274381	0.970513	0.979606	184	184
CHKA	-0.622327	4.11e-21	4.27e-19	184	184
HABP2	-0.62208	4.3e-21	4.42e-19	184	171
NR3C2	-0.621459	4.83e-21	4.89e-19	184	184
GPR44	-0.620297	5.99e-21	5.94e-19	184	183
ADCY6	-0.620117	6.19e-21	6.12e-19	184	184
PKDCC	-0.619867	6.49e-21	6.34e-19	184	184
SLAIN1	-0.619209	7.33e-21	7.06e-19	184	183
CTSE	-0.618868	7.8e-21	7.48e-19	184	162
C9orf152	-0.618354	8.57e-21	8.14e-19	184	181
NR2F2	-0.618035	9.09e-21	8.6e-19	184	184
SLC39A5	-0.617965	9.21e-21	8.63e-19	184	156
DNAJC22	-0.617017	1.1e-20	1e-18	184	183
IQGAP2	-0.616989	1.1e-20	1e-18	184	184
ENPP4	-0.616845	1.13e-20	1.03e-18	184	184
GP2	-0.616751	1.15e-20	1.04e-18	184	126
MYO1A	-0.616745	1.15e-20	1.04e-18	184	169
LOC100130933	-0.616362	1.23e-20	1.09e-18	184	177
ABHD6	0.0296539	0.689457	0.763032	184	184
ABHD8	-0.0324052	0.66234	0.73986	184	184
LGALS2	-0.615681	1.4e-20	1.23e-18	184	182
SSTR1	-0.615172	1.53e-20	1.33e-18	184	168
C1orf130	-0.614939	1.6e-20	1.38e-18	184	181
RGL3	-0.614576	1.71e-20	1.46e-18	184	183
ABL1	-0.0276552	0.70941	0.780014	184	184
PIP5K1B	-0.614546	1.72e-20	1.47e-18	184	184
ABLIM1	-0.0258571	0.727532	0.794691	184	184
ABLIM2	0.0277764	0.708195	0.779189	184	184
ARHGEF38	-0.61401	1.89e-20	1.58e-18	184	138
ABO	0.0254251	0.731909	0.798213	184	182
ATP2A3	-0.613961	1.91e-20	1.58e-18	184	184
CD302	-0.612917	2.31e-20	1.87e-18	184	184
LOC115110	-0.612759	2.37e-20	1.92e-18	184	184
ABT1	-0.00522717	0.943858	0.960745	184	184
EPS8L3	-0.612033	2.7e-20	2.17e-18	184	143
C20orf112	-0.611614	2.92e-20	2.33e-18	184	184
COL9A1	-0.61142	3.02e-20	2.39e-18	184	164
CAPN5	-0.611162	3.16e-20	2.5e-18	184	184
PBLD	-0.610538	3.53e-20	2.77e-18	184	184
TSPAN8	-0.61052	3.55e-20	2.77e-18	184	175
ARHGAP6	-0.610485	3.57e-20	2.77e-18	184	184
EFCAB4A	-0.610008	3.89e-20	3.01e-18	184	184
ZNF763	-0.60974	4.08e-20	3.15e-18	184	184
LOC285419	-0.609638	4.15e-20	3.19e-18	184	174
PTPRJ	-0.608729	4.88e-20	3.68e-18	184	184
TTLL6	-0.608604	4.99e-20	3.74e-18	184	145
C6orf222	-0.60858	5.01e-20	3.74e-18	184	160
NR5A2	-0.608301	5.26e-20	3.91e-18	184	184
CD63	-0.60823	5.33e-20	3.95e-18	184	184
C4orf19	-0.607941	5.61e-20	4.14e-18	184	184
C5orf32	-0.607686	5.87e-20	4.3e-18	184	184
TMC5	-0.60763	5.93e-20	4.33e-18	184	183
DOK1	-0.607346	6.23e-20	4.53e-18	184	184
TFF1	-0.607332	6.25e-20	4.53e-18	184	148
GPR35	-0.607228	6.37e-20	4.6e-18	184	184
ACBD3	-0.00660119	0.929135	0.950362	184	184
BCL2L14	-0.607106	6.5e-20	4.68e-18	184	184
EDNRB	-0.606871	6.78e-20	4.84e-18	184	184
METTL7B	-0.60655	7.18e-20	5.11e-18	184	184
FAM101A	-0.60532	8.91e-20	6.27e-18	184	183
SLC41A2	-0.605078	9.29e-20	6.5e-18	184	184
ACCN2	0.0472554	0.524131	0.618757	184	184
GAL3ST1	-0.604893	9.6e-20	6.69e-18	184	181
PGC	-0.604666	9.99e-20	6.92e-18	184	140
FUT4	-0.604662	1e-19	6.92e-18	184	184
PDX1	-0.604431	1.04e-19	7.15e-18	184	165
TRIM10	-0.603633	1.2e-19	8.14e-18	184	158
TNFSF13	-0.603454	1.23e-19	8.37e-18	184	184
ACSM3	-0.602872	1.37e-19	9.23e-18	184	184
GJB1	-0.602753	1.39e-19	9.4e-18	184	156
C7orf46	-0.60259	1.43e-19	9.57e-18	184	184
LGALS4	-0.602534	1.45e-19	9.63e-18	184	181
RND1	-0.602096	1.56e-19	1.04e-17	184	184
ANKS4B	-0.601646	1.69e-19	1.11e-17	184	161
ACIN1	-0.0231026	0.755584	0.817028	184	184
ACLY	0.0305963	0.680122	0.755067	184	184
FAM171A1	-0.601333	1.78e-19	1.17e-17	184	184
PIGR	-0.600677	2e-19	1.3e-17	184	181
TESC	-0.599979	2.25e-19	1.45e-17	184	183
ACO2	0.0387585	0.60142	0.687123	184	184
ACOT11	-0.0426526	0.565368	0.655382	184	184
ACOT12	-0.0239129	0.747297	0.810753	184	27
LYZ	-0.599942	2.27e-19	1.45e-17	184	184
ICAM2	-0.598789	2.77e-19	1.75e-17	184	184
PLEKHA6	-0.598477	2.92e-19	1.83e-17	184	184
SEMA4G	-0.597809	3.27e-19	2.03e-17	184	184
CCDC108	-0.5977	3.33e-19	2.07e-17	184	150
SEL1L3	-0.597389	3.51e-19	2.16e-17	184	184
C11orf9	-0.597388	3.52e-19	2.16e-17	184	184
ACOT9	0.0132633	0.858178	0.897099	184	184
ARHGAP26	-0.597346	3.54e-19	2.17e-17	184	184
GPRIN3	-0.596513	4.08e-19	2.49e-17	184	184
INSR	-0.595839	4.58e-19	2.78e-17	184	184
GATA6	-0.595773	4.63e-19	2.8e-17	184	184
PALM3	-0.595761	4.64e-19	2.8e-17	184	181
DENND5B	-0.595665	4.71e-19	2.83e-17	184	184
GALM	-0.594721	5.53e-19	3.28e-17	184	184
CCL15	-0.594704	5.55e-19	3.28e-17	184	116
ALDH3B1	-0.594512	5.73e-19	3.37e-17	184	184
ACPP	0.0281062	0.70489	0.776273	184	184
RSPH1	-0.594311	5.93e-19	3.48e-17	184	175
ANG	-0.594178	6.06e-19	3.54e-17	184	184
KIAA1211	-0.59361	6.67e-19	3.84e-17	184	184
MUC6	-0.593532	6.76e-19	3.88e-17	184	181
SELENBP1	-0.593258	7.08e-19	4.05e-17	184	184
PAQR8	-0.593077	7.3e-19	4.16e-17	184	184
ALDOB	-0.593063	7.31e-19	4.16e-17	184	176
SERPINA5	-0.592651	7.84e-19	4.42e-17	184	181
CREB3L3	-0.592606	7.9e-19	4.44e-17	184	154
CLDN3	-0.592344	8.25e-19	4.62e-17	184	184
ACSL3	-0.0453198	0.541284	0.634043	184	184
ACSL4	-0.0381135	0.607489	0.692721	184	184
ONECUT2	-0.591861	8.95e-19	4.96e-17	184	184
DCDC2	-0.591835	8.99e-19	4.97e-17	184	168
HNMT	-0.591805	9.03e-19	4.98e-17	184	184
ACSM2A	-0.0390325	0.59885	0.684847	184	59
GMDS	-0.591588	9.37e-19	5.15e-17	184	184
TMPRSS2	-0.591291	9.84e-19	5.39e-17	184	184
USH1C	-0.591174	1e-18	5.48e-17	184	163
SLC17A9	-0.589969	1.23e-18	6.66e-17	184	184
GCC2	-0.589479	1.33e-18	7.09e-17	184	184
HGD	-0.588905	1.46e-18	7.72e-17	184	167
TOX3	-0.588677	1.52e-18	8e-17	184	168
MGAT3	-0.588576	1.55e-18	8.11e-17	184	184
MUC13	-0.588197	1.65e-18	8.59e-17	184	179
MS4A8B	-0.58741	1.87e-18	9.73e-17	184	129
FZD4	-0.587398	1.88e-18	9.73e-17	184	184
ACTC1	-0.0295176	0.690811	0.764195	184	178
C6orf192	-0.587374	1.89e-18	9.74e-17	184	184
ACTG2	0.0196922	0.79076	0.84519	184	184
CCR6	-0.587153	1.96e-18	1e-16	184	184
CENPV	-0.586806	2.07e-18	1.06e-16	184	184
ACTL7A	-0.0450266	0.543906	0.636358	184	81
ACTL7B	-0.0167356	0.821605	0.869255	184	81
GLYCTK	-0.586666	2.12e-18	1.08e-16	184	184
HMGCS2	-0.586275	2.26e-18	1.14e-16	184	150
OSBPL7	-0.586258	2.27e-18	1.14e-16	184	184
NFATC2	-0.586169	2.3e-18	1.15e-16	184	184
C9orf7	-0.585596	2.53e-18	1.26e-16	184	184
ACTN4	0.0199253	0.788342	0.843142	184	184
C2orf72	-0.585486	2.57e-18	1.28e-16	184	183
C2CD4B	-0.585225	2.68e-18	1.33e-16	184	183
FXC1	-0.584986	2.79e-18	1.38e-16	184	184
CABC1	-0.584961	2.8e-18	1.38e-16	184	184
LOC100124692	-0.584785	2.88e-18	1.42e-16	184	149
MECOM	-0.584485	3.03e-18	1.48e-16	184	184
C20orf96	-0.583952	3.3e-18	1.6e-16	184	184
CFTR	-0.583421	3.6e-18	1.74e-16	184	170
F5	-0.582894	3.92e-18	1.89e-16	184	184
SHROOM3	-0.582633	4.09e-18	1.97e-16	184	184
ACTRT1	0.0069654	0.925236	0.947922	184	35
ACTRT2	-0.0222702	0.764127	0.823849	184	12
XBP1	-0.582577	4.13e-18	1.98e-16	184	184
LOC728723	-0.582285	4.33e-18	2.07e-16	184	182
FOXA2	-0.581541	4.89e-18	2.33e-16	184	176
CDHR5	-0.581416	4.99e-18	2.37e-16	184	182
C17orf72	-0.581029	5.31e-18	2.5e-16	184	184
HRC	-0.580391	5.88e-18	2.76e-16	184	181
SVIP	-0.580328	5.94e-18	2.78e-16	184	184
SLC19A3	-0.580209	6.06e-18	2.82e-16	184	183
NHLRC3	-0.580046	6.22e-18	2.89e-16	184	184
RAB17	-0.579307	7e-18	3.24e-16	184	181
PPARG	-0.578868	7.51e-18	3.46e-16	184	184
TRIM15	-0.578622	7.81e-18	3.59e-16	184	166
PTGER2	-0.578592	7.85e-18	3.6e-16	184	184
ADAM10	0.030387	0.682191	0.756862	184	184
ADAM11	-0.0144231	0.845925	0.887524	184	184
ATP8A1	-0.578392	8.11e-18	3.7e-16	184	184
ARSE	-0.577736	9e-18	4.09e-16	184	181
PIWIL4	-0.577565	9.25e-18	4.19e-16	184	184
RDH5	-0.576817	1.04e-17	4.69e-16	184	184
ADAM19	0.0397925	0.591747	0.678759	184	184
CAPN8	-0.576682	1.06e-17	4.79e-16	184	155
ADAM21P1	0.00655717	0.929606	0.950755	184	123
ADAM21	0.00456116	0.951001	0.965722	184	177
ACACB	-0.576527	1.09e-17	4.88e-16	184	184
CXCL16	-0.576396	1.11e-17	4.96e-16	184	184
DDC	-0.576015	1.18e-17	5.23e-16	184	170
ADAM29	-0.0416895	0.574188	0.663233	184	54
ADAM2	0.018053	0.807824	0.858417	184	17
ADAM30	0.0106064	0.886373	0.918337	184	55
DMBT1	-0.575163	1.35e-17	5.94e-16	184	180
C17orf76	-0.57516	1.35e-17	5.94e-16	184	184
ACBD4	-0.575123	1.36e-17	5.97e-16	184	184
ADAM5P	-0.0106983	0.885394	0.917474	184	31
ARRDC2	-0.575009	1.39e-17	6.05e-16	184	184
REPS2	-0.574933	1.4e-17	6.11e-16	184	184
RHOU	-0.574819	1.43e-17	6.21e-16	184	184
SUCLG2	-0.574798	1.43e-17	6.21e-16	184	184
TFF2	-0.574336	1.54e-17	6.63e-16	184	139
SLC39A7	-0.573976	1.63e-17	6.98e-16	184	184
SORBS2	-0.573849	1.67e-17	7.11e-16	184	184
VSIG2	-0.573686	1.71e-17	7.28e-16	184	178
ADAMTS14	0.0480772	0.516932	0.612136	184	184
GOLT1A	-0.573649	1.72e-17	7.31e-16	184	158
CLRN3	-0.573268	1.83e-17	7.72e-16	184	146
ADAMTS17	0.00188232	0.979769	0.985937	184	184
TRIM31	-0.573204	1.84e-17	7.77e-16	184	181
PKHD1L1	-0.573076	1.88e-17	7.9e-16	184	158
ZNF444	-0.57307	1.88e-17	7.9e-16	184	184
AMBP	-0.572104	2.19e-17	9.16e-16	184	154
RALGAPA2	-0.571635	2.36e-17	9.83e-16	184	184
KCNJ3	-0.571075	2.57e-17	1.07e-15	184	140
AKR7L	-0.570921	2.64e-17	1.09e-15	184	184
RHPN2	-0.570691	2.73e-17	1.13e-15	184	184
AGR3	-0.57054	2.8e-17	1.15e-15	184	150
ARRB2	-0.570267	2.92e-17	1.2e-15	184	184
FUCA1	-0.570096	3e-17	1.23e-15	184	184
MAGI1	-0.569766	3.15e-17	1.28e-15	184	184
SIGIRR	-0.569684	3.2e-17	1.29e-15	184	184
CLMN	-0.569257	3.41e-17	1.38e-15	184	184
PLCL2	-0.5691	3.5e-17	1.41e-15	184	184
GPR160	-0.568929	3.59e-17	1.43e-15	184	184
VIL1	-0.56892	3.6e-17	1.43e-15	184	166
MYO15B	-0.568884	3.62e-17	1.44e-15	184	184
RICH2	-0.568731	3.7e-17	1.47e-15	184	184
ADARB1	-0.04578	0.537181	0.630541	184	184
ADARB2	0.0432614	0.559826	0.650037	184	170
ADAR	0.0332113	0.654475	0.732896	184	184
ADAT1	0.0192108	0.795761	0.849318	184	184
RAB20	-0.568363	3.92e-17	1.55e-15	184	184
ADAT3	-0.0291887	0.694083	0.767183	184	184
OLFM4	-0.568346	3.93e-17	1.55e-15	184	174
NRIP2	-0.567862	4.24e-17	1.66e-15	184	184
BTNL8	-0.567703	4.34e-17	1.69e-15	184	167
GKAP1	-0.567625	4.39e-17	1.71e-15	184	184
FAM107B	-0.567267	4.64e-17	1.8e-15	184	184
GCKR	-0.567206	4.69e-17	1.81e-15	184	152
HSD17B11	-0.566818	4.97e-17	1.92e-15	184	184
FAM47E	-0.565959	5.67e-17	2.19e-15	184	182
SLC37A1	-0.565942	5.69e-17	2.19e-15	184	184
A1CF	-0.56577	5.84e-17	2.24e-15	184	114
FLJ42875	-0.565745	5.86e-17	2.24e-15	184	173
HSH2D	-0.565666	5.94e-17	2.26e-15	184	184
RBM47	-0.565471	6.12e-17	2.32e-15	184	184
EMCN	-0.565383	6.2e-17	2.35e-15	184	184
ATP7B	-0.564324	7.29e-17	2.75e-15	184	184
ADCYAP1R1	0.0312444	0.67373	0.749747	184	69
P4HTM	-0.56421	7.41e-17	2.79e-15	184	184
TJP3	-0.564119	7.52e-17	2.82e-15	184	183
CARD8	-0.564049	7.6e-17	2.85e-15	184	184
BCL2L15	-0.563696	8.02e-17	3e-15	184	184
GCA	-0.563507	8.25e-17	3.08e-15	184	184
TNNC1	-0.563351	8.45e-17	3.13e-15	184	150
GALNT4	-0.563211	8.63e-17	3.18e-15	184	184
PRR15L	-0.561546	1.11e-16	4.05e-15	184	184
ETNK1	-0.561208	1.17e-16	4.24e-15	184	184
ST6GALNAC3	-0.560554	1.29e-16	4.65e-15	184	184
TM4SF4	-0.560079	1.39e-16	4.98e-15	184	147
GC	-0.55992	1.42e-16	5.08e-15	184	85
RNF125	-0.559663	1.47e-16	5.24e-15	184	184
ADI1	-0.0344336	0.642623	0.723364	184	184
APLNR	-0.55955	1.5e-16	5.32e-15	184	184
CCNI2	-0.558376	1.79e-16	6.28e-15	184	183
TMEM139	-0.558225	1.83e-16	6.42e-15	184	181
E2F5	-0.558098	1.86e-16	6.53e-15	184	184
HNF4A	-0.558004	1.89e-16	6.61e-15	184	178
GATA4	-0.557536	2.03e-16	7.06e-15	184	177
HNF4G	-0.557069	2.17e-16	7.53e-15	184	181
CABLES1	-0.556981	2.2e-16	7.62e-15	184	184
MYRIP	-0.556831	2.25e-16	7.77e-15	184	184
FAM177B	-0.556671	2.3e-16	7.95e-15	184	145
C6	-0.556592	2.33e-16	8.01e-15	184	114
DTX4	-0.556529	2.35e-16	8.08e-15	184	184
GPR128	-0.556271	2.45e-16	8.33e-15	184	147
EPHA10	-0.556209	2.47e-16	8.4e-15	184	180
CCDC48	-0.556184	2.48e-16	8.41e-15	184	184
MIA2	-0.556131	2.5e-16	8.45e-15	184	137
TMPRSS3	-0.555603	2.7e-16	9.12e-15	184	183
PPM1H	-0.555292	2.83e-16	9.54e-15	184	184
NR1H3	-0.55525	2.84e-16	9.58e-15	184	184
SERPINA4	-0.555229	2.85e-16	9.59e-15	184	138
PNPLA2	-0.554943	2.98e-16	9.99e-15	184	184
SMAD6	-0.554452	3.2e-16	1.07e-14	184	184
KBTBD12	-0.554119	3.36e-16	1.12e-14	184	177
SLC40A1	-0.553963	3.44e-16	1.14e-14	184	184
ITLN1	-0.553389	3.74e-16	1.23e-14	184	129
ACAA2	-0.553009	3.96e-16	1.29e-14	184	184
ADRB3	0.00605411	0.934994	0.954375	184	136
ENPP1	-0.55286	4.04e-16	1.32e-14	184	184
SEC23IP	-0.55284	4.06e-16	1.32e-14	184	184
TMEM82	-0.552383	4.34e-16	1.4e-14	184	112
CALML4	-0.552255	4.42e-16	1.43e-14	184	184
SLC44A4	-0.552231	4.43e-16	1.43e-14	184	181
SLC26A1	-0.552177	4.47e-16	1.44e-14	184	184
C2orf15	-0.552155	4.49e-16	1.44e-14	184	184
LOC93432	-0.552049	4.55e-16	1.46e-14	184	108
KIF9	-0.551968	4.61e-16	1.47e-14	184	184
AES	-0.0336105	0.650594	0.729802	184	184
GFPT1	-0.551844	4.69e-16	1.5e-14	184	184
VILL	-0.551205	5.15e-16	1.64e-14	184	184
TMEM133	-0.550823	5.45e-16	1.72e-14	184	184
INSC	-0.550728	5.52e-16	1.74e-14	184	166
ABCG8	-0.550663	5.58e-16	1.75e-14	184	133
FGFR4	-0.550307	5.87e-16	1.83e-14	184	184
ACHE	-0.550205	5.96e-16	1.85e-14	184	184
AFF4	0.0399191	0.590567	0.6778	184	184
AFG3L1	-0.0208182	0.779095	0.835515	184	184
AFG3L2	-0.00769366	0.917445	0.941713	184	184
BHLHA15	-0.549956	6.18e-16	1.91e-14	184	183
ACE	-0.549861	6.27e-16	1.93e-14	184	184
FAM174B	-0.549306	6.79e-16	2.08e-14	184	184
MSRA	-0.549278	6.82e-16	2.08e-14	184	184
DNAH6	-0.549153	6.94e-16	2.12e-14	184	179
OXNAD1	-0.54914	6.96e-16	2.12e-14	184	184
RNF186	-0.549127	6.97e-16	2.12e-14	184	129
LRRC66	-0.54854	7.59e-16	2.3e-14	184	181
FER1L4	-0.547866	8.36e-16	2.52e-14	184	184
SLC1A7	-0.547232	9.16e-16	2.74e-14	184	179
C2orf88	-0.547197	9.21e-16	2.75e-14	184	184
CDHR2	-0.54719	9.22e-16	2.75e-14	184	177
GPD1	-0.546988	9.49e-16	2.82e-14	184	184
SLC6A19	-0.546987	9.49e-16	2.82e-14	184	131
IYD	-0.546914	9.59e-16	2.84e-14	184	170
ZNF239	-0.546909	9.6e-16	2.84e-14	184	184
FAM46C	-0.546827	9.71e-16	2.87e-14	184	184
SPATA13	-0.546757	9.81e-16	2.9e-14	184	184
AGBL4	-0.0487688	0.510914	0.606424	184	139
RNF157	-0.546461	1.02e-15	3.02e-14	184	184
ERN2	-0.546401	1.03e-15	3.04e-14	184	176
AGFG1	-0.00741509	0.920424	0.943857	184	184
GAS2	-0.545605	1.16e-15	3.38e-14	184	180
AGGF1	-0.00659745	0.929175	0.950362	184	184
SPOCK2	-0.545371	1.2e-15	3.49e-14	184	184
PARD6B	-0.54476	1.31e-15	3.78e-14	184	184
PTPRB	-0.544395	1.38e-15	3.97e-14	184	184
PCDP1	-0.544344	1.39e-15	3.99e-14	184	121
RAB19	-0.544054	1.44e-15	4.16e-14	184	176
AGPAT3	-0.0190164	0.797784	0.850846	184	184
GCNT1	-0.544019	1.45e-15	4.17e-14	184	184
GPBAR1	-0.543968	1.46e-15	4.19e-14	184	184
BTD	-0.543962	1.46e-15	4.19e-14	184	184
CCL14-CCL15	-0.543785	1.5e-15	4.29e-14	184	84
CYB561D2	-0.543724	1.51e-15	4.31e-14	184	184
AGPS	0.0267744	0.718268	0.787089	184	184
OTC	-0.543486	1.57e-15	4.45e-14	184	86
SGK2	-0.542874	1.71e-15	4.84e-14	184	181
CGN	-0.542645	1.76e-15	4.99e-14	184	184
CABP4	-0.542445	1.82e-15	5.13e-14	184	171
CHST5	-0.542333	1.84e-15	5.19e-14	184	182
FOXP4	-0.542118	1.9e-15	5.34e-14	184	184
AGTR2	0.00275584	0.970383	0.979579	184	58
CCPG1	-0.541875	1.97e-15	5.51e-14	184	184
C17orf73	-0.541612	2.04e-15	5.7e-14	184	126
PTPN18	-0.541588	2.05e-15	5.71e-14	184	184
AKNA	-0.541398	2.1e-15	5.84e-14	184	184
AGXT2	-0.0480696	0.516999	0.612168	184	35
REG4	-0.541395	2.11e-15	5.84e-14	184	152
ZMYND15	-0.540739	2.31e-15	6.39e-14	184	184
ABCG5	-0.540342	2.44e-15	6.74e-14	184	178
CTSS	-0.540246	2.48e-15	6.81e-14	184	184
TMEM63A	-0.54013	2.52e-15	6.91e-14	184	184
FAM118B	-0.53918	2.88e-15	7.86e-14	184	184
REG1A	-0.539179	2.88e-15	7.86e-14	184	147
ARHGAP18	-0.538745	3.06e-15	8.32e-14	184	184
TSPO2	-0.538591	3.12e-15	8.49e-14	184	154
AHRR	0.0232306	0.754273	0.815936	184	184
EXOC6	-0.53854	3.14e-15	8.54e-14	184	184
ME3	-0.538303	3.25e-15	8.8e-14	184	184
OIT3	-0.53821	3.29e-15	8.9e-14	184	177
AHSG	-0.0328939	0.657568	0.735786	184	150
AHSP	0.0299153	0.686863	0.760998	184	92
RWDD2A	-0.53803	3.38e-15	9.12e-14	184	184
AIDA	-0.00185145	0.9801	0.986221	184	184
AIF1L	0.00616254	0.933833	0.953721	184	184
CDC14B	-0.537839	3.47e-15	9.35e-14	184	184
TNS3	-0.537655	3.56e-15	9.57e-14	184	184
FN3K	-0.537542	3.61e-15	9.71e-14	184	184
AIFM3	0.0321799	0.664545	0.741574	184	184
SLC35D2	-0.537469	3.65e-15	9.78e-14	184	184
GDF15	-0.537225	3.78e-15	1.01e-13	184	184
PDGFD	-0.536731	4.05e-15	1.07e-13	184	184
RFK	-0.53672	4.05e-15	1.07e-13	184	184
DGKD	-0.536709	4.06e-15	1.07e-13	184	184
P2RY8	-0.536709	4.06e-15	1.07e-13	184	184
CCRL2	-0.536476	4.19e-15	1.11e-13	184	184
AIP	-0.0365449	0.622362	0.705844	184	184
DUSP4	-0.536372	4.25e-15	1.12e-13	184	184
FA2H	-0.536236	4.33e-15	1.14e-13	184	184
SLC25A20	-0.536093	4.42e-15	1.16e-13	184	184
MOSC2	-0.53602	4.47e-15	1.17e-13	184	184
LONRF3	-0.535893	4.55e-15	1.19e-13	184	184
SYS1	-0.535805	4.6e-15	1.2e-13	184	184
SLC7A7	-0.535783	4.62e-15	1.2e-13	184	184
CALM3	-0.535555	4.76e-15	1.24e-13	184	184
SLC10A5	-0.53516	5.03e-15	1.3e-13	184	184
SGSM1	-0.534875	5.23e-15	1.35e-13	184	182
TM4SF20	-0.53478	5.3e-15	1.37e-13	184	153
AKR7A3	-0.534443	5.56e-15	1.43e-13	184	184
SFXN2	-0.533967	5.93e-15	1.52e-13	184	184
C11orf75	-0.533608	6.23e-15	1.59e-13	184	184
GBA2	-0.533223	6.57e-15	1.67e-13	184	184
FAM109A	-0.533145	6.64e-15	1.69e-13	184	184
SPDEF	-0.533138	6.65e-15	1.69e-13	184	179
NR1I2	-0.532905	6.87e-15	1.74e-13	184	164
PDXDC1	-0.532894	6.88e-15	1.74e-13	184	184
PAPSS2	-0.532554	7.2e-15	1.82e-13	184	184
AKAP8L	0.0242205	0.744158	0.808155	184	184
YPEL2	-0.532525	7.23e-15	1.83e-13	184	184
FKBP11	-0.532416	7.34e-15	1.85e-13	184	184
CA13	-0.532263	7.5e-15	1.88e-13	184	184
UGT2A3	-0.532196	7.57e-15	1.9e-13	184	116
ZC3H12D	-0.531944	7.83e-15	1.96e-13	184	184
RALGPS1	-0.531864	7.92e-15	1.98e-13	184	184
TTC38	-0.531734	8.06e-15	2.01e-13	184	184
PPP1R1B	-0.531451	8.38e-15	2.09e-13	184	178
SERPINA1	-0.53145	8.38e-15	2.09e-13	184	184
CACNA1D	-0.531338	8.51e-15	2.12e-13	184	183
MTMR9L	-0.531245	8.62e-15	2.14e-13	184	184
PARD3B	-0.531222	8.64e-15	2.14e-13	184	184
CBARA1	-0.53074	9.23e-15	2.28e-13	184	184
HCN4	-0.530188	9.95e-15	2.45e-13	184	146
FLJ37307	-0.529749	1.06e-14	2.59e-13	184	168
PARD6A	-0.529695	1.06e-14	2.6e-13	184	184
BEND7	-0.529147	1.15e-14	2.79e-13	184	184
REG3A	-0.529133	1.15e-14	2.79e-13	184	104
AKR7A2	-0.0143904	0.84627	0.887655	184	184
LOC100129034	-0.528412	1.27e-14	3.06e-13	184	184
CDH5	-0.528112	1.32e-14	3.18e-13	184	184
SEPSECS	-0.528086	1.32e-14	3.18e-13	184	184
FZD5	-0.527959	1.35e-14	3.24e-13	184	184
MNX1	-0.527864	1.36e-14	3.27e-13	184	179
AKT3	0.0186651	0.801441	0.853571	184	184
ST6GAL1	-0.527652	1.4e-14	3.36e-13	184	184
TFPI	-0.527587	1.42e-14	3.38e-13	184	184
B3GNT1	-0.527439	1.44e-14	3.44e-13	184	184
S1PR1	-0.527405	1.45e-14	3.45e-13	184	184
C8orf4	-0.527359	1.46e-14	3.47e-13	184	184
C8orf31	-0.526887	1.56e-14	3.69e-13	184	183
C14orf115	-0.526886	1.56e-14	3.69e-13	184	135
LTK	-0.526446	1.65e-14	3.9e-13	184	183
PLS1	-0.526315	1.68e-14	3.97e-13	184	184
BCAS1	-0.525863	1.79e-14	4.19e-13	184	183
P2RX3	-0.525837	1.79e-14	4.2e-13	184	56
ZNF780B	-0.525832	1.79e-14	4.2e-13	184	184
B3GNT7	-0.525778	1.81e-14	4.23e-13	184	184
KCNK5	-0.525702	1.82e-14	4.27e-13	184	184
KLHL32	-0.525623	1.84e-14	4.3e-13	184	174
HHEX	-0.525088	1.98e-14	4.61e-13	184	184
SLC17A5	-0.524908	2.03e-14	4.71e-13	184	184
DPCR1	-0.524897	2.03e-14	4.71e-13	184	165
KIAA0141	-0.524875	2.04e-14	4.72e-13	184	184
F2RL3	-0.524854	2.04e-14	4.72e-13	184	184
C6orf26	-0.524791	2.06e-14	4.76e-13	184	184
PPP1R14D	-0.524596	2.11e-14	4.87e-13	184	163
ALDH7A1	0.0244495	0.741824	0.806322	184	184
TSPAN3	-0.524593	2.12e-14	4.87e-13	184	184
PLAC8	-0.52442	2.17e-14	4.97e-13	184	184
ESAM	-0.524228	2.22e-14	5.1e-13	184	184
TMEM220	-0.524131	2.25e-14	5.16e-13	184	184
C20orf114	-0.524016	2.29e-14	5.23e-13	184	137
ALG10B	0.0381808	0.606855	0.692116	184	184
BCKDHB	-0.524002	2.29e-14	5.23e-13	184	184
TMEM98	-0.523889	2.32e-14	5.31e-13	184	184
FHL5	-0.523871	2.33e-14	5.31e-13	184	184
KLRG1	-0.523789	2.36e-14	5.36e-13	184	182
LOC127841	-0.523788	2.36e-14	5.36e-13	184	138
ALG1L2	-0.0194473	0.793304	0.847279	184	95
ZNF792	-0.523728	2.37e-14	5.4e-13	184	184
CLCN4	-0.523623	2.41e-14	5.47e-13	184	184
CDH17	-0.523192	2.55e-14	5.76e-13	184	181
C11orf54	-0.523158	2.56e-14	5.78e-13	184	184
PNMA2	-0.523148	2.56e-14	5.78e-13	184	184
ALG6	-0.00272095	0.970758	0.979709	184	184
ZNF33A	-0.523032	2.6e-14	5.85e-13	184	184
FUT8	-0.522748	2.7e-14	6.06e-13	184	184
ALKBH1	-0.0415773	0.575219	0.664197	184	184
PHYH	-0.522502	2.79e-14	6.25e-13	184	184
UGT2B7	-0.522377	2.84e-14	6.34e-13	184	132
ALKBH4	-0.0424572	0.567152	0.657104	184	184
AMY2B	-0.522375	2.84e-14	6.34e-13	184	184
ADAM28	-0.522307	2.87e-14	6.39e-13	184	184
TRIM40	-0.522217	2.9e-14	6.45e-13	184	130
ZG16B	-0.52205	2.97e-14	6.58e-13	184	183
MLPH	-0.521675	3.12e-14	6.89e-13	184	184
GRK5	-0.521654	3.13e-14	6.9e-13	184	184
UGT2B15	-0.521581	3.16e-14	6.96e-13	184	131
TMEM2	-0.52076	3.52e-14	7.75e-13	184	184
VTN	-0.520469	3.66e-14	8.04e-13	184	182
LOC645431	-0.52043	3.68e-14	8.06e-13	184	183
CFB	-0.52037	3.7e-14	8.12e-13	184	184
EPB41	-0.520222	3.78e-14	8.27e-13	184	184
RGS7BP	-0.520174	3.8e-14	8.3e-13	184	168
C10orf25	-0.520111	3.83e-14	8.36e-13	184	184
APOLD1	-0.519765	4.01e-14	8.73e-13	184	184
TNFRSF14	-0.519273	4.28e-14	9.27e-13	184	184
C1orf115	-0.518245	4.9e-14	1.05e-12	184	184
HSD17B2	-0.518131	4.97e-14	1.07e-12	184	184
ZNF195	-0.518082	5e-14	1.07e-12	184	184
FAR2	-0.518078	5e-14	1.07e-12	184	184
LOC284749	-0.517848	5.16e-14	1.1e-12	184	171
PLCE1	-0.51774	5.23e-14	1.11e-12	184	184
TNFSF15	-0.517473	5.42e-14	1.15e-12	184	184
ZSCAN16	-0.517442	5.44e-14	1.16e-12	184	184
ALS2CR11	-0.0481206	0.516554	0.611784	184	176
KCNE3	-0.517382	5.48e-14	1.16e-12	184	184
PRR13	-0.517225	5.59e-14	1.18e-12	184	184
MACROD2	-0.517159	5.64e-14	1.19e-12	184	184
PLA1A	-0.516874	5.86e-14	1.24e-12	184	180
CDC42EP5	-0.516782	5.93e-14	1.25e-12	184	184
CYP2B6	-0.516224	6.37e-14	1.34e-12	184	135
MFSD4	-0.516109	6.47e-14	1.36e-12	184	184
ADAMTS9	-0.516002	6.56e-14	1.37e-12	184	184
TRPA1	-0.515854	6.69e-14	1.4e-12	184	184
APAF1	-0.515706	6.82e-14	1.43e-12	184	184
PRKAB1	-0.515639	6.87e-14	1.44e-12	184	184
AMBN	0.0354601	0.632738	0.714633	184	40
METTL7A	-0.515576	6.93e-14	1.45e-12	184	184
RORC	-0.515212	7.27e-14	1.51e-12	184	182
AMD1	-0.000340101	0.996344	0.997378	184	184
CPLX1	-0.515054	7.42e-14	1.54e-12	184	184
AMDHD2	0.0338565	0.648208	0.727901	184	184
FBP1	-0.51502	7.45e-14	1.55e-12	184	184
AMELY	0.0384036	0.604757	0.690206	184	24
GCNT3	-0.514973	7.49e-14	1.56e-12	184	184
STXBP6	-0.514956	7.51e-14	1.56e-12	184	177
ASPHD1	-0.514625	7.84e-14	1.62e-12	184	184
HGF	-0.514483	7.99e-14	1.65e-12	184	183
DNAJC1	-0.514256	8.22e-14	1.69e-12	184	184
DENND1C	-0.514218	8.26e-14	1.7e-12	184	184
CA3	-0.514208	8.27e-14	1.7e-12	184	174
KCNJ11	-0.513624	8.92e-14	1.83e-12	184	184
DISP1	-0.513506	9.06e-14	1.86e-12	184	184
AMN1	-0.00978506	0.895119	0.925168	184	184
C2orf89	-0.5134	9.18e-14	1.88e-12	184	184
SARM1	-0.513388	9.2e-14	1.88e-12	184	184
MYO5C	-0.513072	9.58e-14	1.95e-12	184	184
GLOD5	-0.512989	9.68e-14	1.97e-12	184	139
ARHGAP12	-0.51285	9.85e-14	2e-12	184	184
TGOLN2	-0.512537	1.03e-13	2.08e-12	184	184
LRRIQ4	-0.512131	1.08e-13	2.19e-12	184	164
AMPH	-0.015156	0.8382	0.88233	184	184
LOC723809	-0.511971	1.1e-13	2.23e-12	184	140
VNN2	-0.511916	1.11e-13	2.24e-12	184	183
AMY1A	-0.00508202	0.945414	0.961843	184	98
BIRC3	-0.5119	1.11e-13	2.24e-12	184	184
DLL4	-0.511851	1.12e-13	2.25e-12	184	184
ARHGAP42	-0.511157	1.22e-13	2.45e-12	184	184
PLVAP	-0.51113	1.23e-13	2.46e-12	184	184
ICAM3	-0.511126	1.23e-13	2.46e-12	184	184
CYP3A5	-0.511066	1.24e-13	2.47e-12	184	184
ZC3H12B	-0.511044	1.24e-13	2.47e-12	184	184
ANAPC13	0.0190691	0.797236	0.850472	184	184
TMF1	-0.510856	1.27e-13	2.53e-12	184	184
ABCB1	-0.510673	1.3e-13	2.58e-12	184	184
ANAPC2	0.0081999	0.912035	0.937545	184	184
C11orf53	-0.510621	1.31e-13	2.6e-12	184	157
AGR2	-0.510238	1.38e-13	2.72e-12	184	183
TNFRSF1B	-0.509995	1.42e-13	2.8e-12	184	184
RNF5	-0.509972	1.42e-13	2.8e-12	184	184
RPS27L	-0.509969	1.42e-13	2.8e-12	184	184
LOC285740	-0.509893	1.44e-13	2.83e-12	184	183
KRTAP5-1	-0.509839	1.45e-13	2.84e-12	184	178
ANGPT4	-0.0420386	0.570983	0.660391	184	129
TMEM38A	-0.509823	1.45e-13	2.85e-12	184	184
ANGPTL2	-0.00152502	0.983608	0.98854	184	184
FUT9	-0.509795	1.46e-13	2.85e-12	184	145
KALRN	-0.50975	1.46e-13	2.87e-12	184	184
VAT1L	-0.509728	1.47e-13	2.87e-12	184	183
C9orf68	-0.509527	1.51e-13	2.94e-12	184	184
SMPD3	-0.509505	1.51e-13	2.95e-12	184	184
EPS8	-0.509417	1.53e-13	2.97e-12	184	184
PPAPDC1B	-0.50907	1.6e-13	3.1e-12	184	184
FAM149A	-0.508964	1.62e-13	3.13e-12	184	184
EFHD1	-0.508895	1.63e-13	3.16e-12	184	184
GXYLT1	-0.508746	1.66e-13	3.22e-12	184	184
DDAH2	-0.508541	1.71e-13	3.29e-12	184	184
ANKFN1	-0.0487758	0.510853	0.606424	184	118
C20orf160	-0.508271	1.77e-13	3.4e-12	184	184
IL2RG	-0.508184	1.79e-13	3.43e-12	184	184
SDSL	-0.508097	1.81e-13	3.47e-12	184	184
ASL	-0.50803	1.82e-13	3.49e-12	184	184
ANKIB1	-0.00668848	0.9282	0.949684	184	184
TM9SF3	-0.507871	1.86e-13	3.56e-12	184	184
ANKLE1	0.00365603	0.960716	0.972938	184	184
ADCY4	-0.507697	1.9e-13	3.64e-12	184	184
SLC44A3	-0.507578	1.93e-13	3.69e-12	184	184
TNXB	-0.507341	1.99e-13	3.79e-12	184	184
LOC400043	-0.50734	1.99e-13	3.79e-12	184	184
PLA2G10	-0.506703	2.15e-13	4.1e-12	184	176
GNA14	-0.505721	2.44e-13	4.62e-12	184	184
KIF3B	-0.505057	2.65e-13	5e-12	184	184
MOGAT3	-0.504804	2.73e-13	5.15e-12	184	126
SLC25A38	-0.504697	2.77e-13	5.22e-12	184	184
CAPN6	-0.50464	2.79e-13	5.25e-12	184	177
TTC21A	-0.504434	2.86e-13	5.38e-12	184	184
MICAL1	-0.504021	3.02e-13	5.66e-12	184	184
HLA-DMA	-0.503436	3.24e-13	6.08e-12	184	184
C10orf81	-0.503371	3.27e-13	6.13e-12	184	181
PODXL	-0.50315	3.36e-13	6.29e-12	184	184
RAB3C	-0.502823	3.5e-13	6.52e-12	184	151
KCTD14	-0.50261	3.6e-13	6.69e-12	184	184
GLCCI1	-0.502546	3.62e-13	6.73e-12	184	184
PECAM1	-0.502375	3.7e-13	6.87e-12	184	184
ANKRD23	0.00364597	0.960824	0.972999	184	184
CREB3L1	-0.5022	3.78e-13	6.99e-12	184	184
RBP4	-0.502115	3.82e-13	7.05e-12	184	178
PLCH1	-0.502112	3.83e-13	7.05e-12	184	183
SPATA6	-0.502103	3.83e-13	7.05e-12	184	184
PIM2	-0.50209	3.84e-13	7.05e-12	184	184
WSCD1	-0.501715	4.02e-13	7.38e-12	184	184
ENTPD8	-0.501681	4.04e-13	7.4e-12	184	176
ANKRD30A	-0.0027888	0.970029	0.979415	184	45
ANKRD30B	0.00879328	0.905697	0.933078	184	67
MYOM1	-0.501277	4.24e-13	7.75e-12	184	184
LHFPL3	-0.501225	4.27e-13	7.8e-12	184	153
LRRC26	-0.501214	4.28e-13	7.8e-12	184	172
RAMP3	-0.501134	4.32e-13	7.87e-12	184	184
STAMBPL1	-0.500929	4.43e-13	8.05e-12	184	184
ANKRD34C	-0.0422472	0.569073	0.658799	184	88
RNF103	-0.50091	4.44e-13	8.06e-12	184	184
ANKRD36BP1	0.0262248	0.723813	0.791658	184	184
ZNF780A	-0.500709	4.55e-13	8.24e-12	184	184
KIF12	-0.500626	4.6e-13	8.32e-12	184	175
GALNT12	-0.500492	4.67e-13	8.45e-12	184	184
LRRC36	-0.500335	4.77e-13	8.61e-12	184	174
SEC11C	-0.500314	4.78e-13	8.62e-12	184	184
CYB5RL	-0.500203	4.84e-13	8.73e-12	184	184
ZNF564	-0.5002	4.85e-13	8.73e-12	184	184
ADAP1	-0.499886	5.04e-13	9.05e-12	184	184
GRB14	-0.499852	5.06e-13	9.08e-12	184	179
C4BPA	-0.499781	5.1e-13	9.15e-12	184	137
AGMAT	-0.499613	5.21e-13	9.34e-12	184	184
NAAA	-0.499459	5.31e-13	9.49e-12	184	184
CADPS2	-0.499454	5.31e-13	9.49e-12	184	184
RASSF2	-0.499405	5.34e-13	9.54e-12	184	184
KIF13B	-0.499223	5.47e-13	9.74e-12	184	184
HHLA2	-0.499031	5.6e-13	9.96e-12	184	168
GYG2	-0.498953	5.65e-13	1e-11	184	184
ENC1	-0.498912	5.68e-13	1.01e-11	184	184
ZNF75D	-0.498657	5.86e-13	1.04e-11	184	184
SLC5A9	-0.498379	6.06e-13	1.07e-11	184	177
ANKRD6	0.0319196	0.667095	0.743638	184	184
SAMD5	-0.498244	6.16e-13	1.09e-11	184	184
CCDC125	-0.498185	6.21e-13	1.09e-11	184	184
ANKS1A	-0.0473706	0.523118	0.617996	184	184
GHDC	-0.497948	6.39e-13	1.12e-11	184	184
F10	-0.497915	6.42e-13	1.13e-11	184	183
FAM81A	-0.497727	6.57e-13	1.15e-11	184	184
BTN2A1	-0.497704	6.59e-13	1.15e-11	184	184
PAK3	-0.497684	6.6e-13	1.15e-11	184	157
MUC5B	-0.497549	6.71e-13	1.17e-11	184	181
ANXA13	-0.497214	6.99e-13	1.22e-11	184	177
SPNS3	-0.497164	7.03e-13	1.22e-11	184	177
ZNF417	-0.497015	7.16e-13	1.25e-11	184	184
PVRL2	-0.496938	7.23e-13	1.26e-11	184	184
FRMD5	-0.496855	7.3e-13	1.27e-11	184	182
TNIK	-0.49667	7.47e-13	1.29e-11	184	184
KLF2	-0.496453	7.67e-13	1.33e-11	184	184
ZMYND12	-0.496427	7.7e-13	1.33e-11	184	183
TEK	-0.496426	7.7e-13	1.33e-11	184	184
RRN3P2	-0.496346	7.77e-13	1.34e-11	184	184
FRAT1	-0.496309	7.81e-13	1.34e-11	184	184
SYTL2	-0.496147	7.96e-13	1.37e-11	184	184
SLC3A1	-0.495981	8.13e-13	1.4e-11	184	184
FRMD3	-0.495965	8.14e-13	1.4e-11	184	183
ANP32E	-0.0227579	0.759118	0.819722	184	184
CMTM8	-0.495925	8.18e-13	1.4e-11	184	184
MUC17	-0.495895	8.21e-13	1.41e-11	184	158
RGN	-0.495795	8.31e-13	1.42e-11	184	179
ANTXRL	0.0113425	0.878546	0.912582	184	30
SLC34A2	-0.495709	8.4e-13	1.44e-11	184	178
C3orf35	-0.495469	8.65e-13	1.48e-11	184	183
CD34	-0.495218	8.91e-13	1.52e-11	184	184
UBD	-0.495049	9.1e-13	1.55e-11	184	184
ZNF233	-0.495032	9.12e-13	1.55e-11	184	184
COBL	-0.494947	9.21e-13	1.56e-11	184	184
SLC6A20	-0.494673	9.52e-13	1.61e-11	184	182
COTL1	-0.494467	9.76e-13	1.65e-11	184	184
SLC26A8	-0.494372	9.88e-13	1.67e-11	184	172
TRHDE	-0.494276	9.99e-13	1.69e-11	184	161
KIAA1244	-0.49424	1e-12	1.69e-11	184	184
ANXA5	-0.00328069	0.964746	0.975548	184	184
C15orf57	-0.494055	1.03e-12	1.73e-11	184	184
ACY3	-0.493955	1.04e-12	1.75e-11	184	183
KLHDC7A	-0.493901	1.05e-12	1.76e-11	184	168
PTP4A2	-0.493882	1.05e-12	1.76e-11	184	184
RAB11FIP4	-0.493818	1.06e-12	1.77e-11	184	184
IQCK	-0.493584	1.09e-12	1.81e-11	184	184
TMEM195	-0.493442	1.11e-12	1.84e-11	184	160
ANO5	-0.493401	1.11e-12	1.85e-11	184	182
CTSH	-0.493116	1.15e-12	1.91e-11	184	184
JSRP1	-0.492957	1.17e-12	1.95e-11	184	179
AOX2P	0.0198634	0.788984	0.843559	184	9
ARIH2	-0.492672	1.21e-12	2.01e-11	184	184
SH3KBP1	-0.49267	1.21e-12	2.01e-11	184	184
TBC1D12	-0.492535	1.23e-12	2.04e-11	184	184
AP1G2	-0.0264786	0.721251	0.789473	184	184
KCNA5	-0.492189	1.29e-12	2.12e-11	184	182
ERLEC1	-0.492178	1.29e-12	2.12e-11	184	184
POC1B	-0.492173	1.29e-12	2.12e-11	184	184
AP1S2	0.0009139	0.990176	0.993333	184	184
SUGT1L1	-0.492061	1.31e-12	2.15e-11	184	184
SLC17A4	-0.492017	1.31e-12	2.16e-11	184	107
ZNF321	-0.491984	1.32e-12	2.16e-11	184	184
GUCY2C	-0.491952	1.32e-12	2.17e-11	184	182
FAM189A2	-0.491815	1.34e-12	2.2e-11	184	182
FNDC3A	-0.491712	1.36e-12	2.23e-11	184	184
AP3B1	0.0232447	0.754129	0.815936	184	184
PLCB4	-0.491451	1.4e-12	2.29e-11	184	184
MIA	-0.490911	1.5e-12	2.43e-11	184	171
GATM	-0.490689	1.54e-12	2.49e-11	184	184
CDR2	-0.490538	1.57e-12	2.54e-11	184	184
NMUR1	-0.490507	1.57e-12	2.54e-11	184	180
KCTD6	-0.490488	1.58e-12	2.55e-11	184	184
NEK3	-0.490419	1.59e-12	2.57e-11	184	184
SEMA3G	-0.490233	1.62e-12	2.62e-11	184	184
CPNE5	-0.490008	1.67e-12	2.69e-11	184	184
GLB1	-0.489947	1.68e-12	2.71e-11	184	184
TNFRSF11B	-0.489533	1.77e-12	2.84e-11	184	184
ZNF587	-0.489395	1.8e-12	2.88e-11	184	184
RASGRP3	-0.48923	1.83e-12	2.93e-11	184	184
PLA2G16	-0.489181	1.84e-12	2.95e-11	184	184
SLC35A1	-0.48918	1.84e-12	2.95e-11	184	184
SEPHS2	-0.489138	1.85e-12	2.96e-11	184	184
SULT1B1	-0.488907	1.9e-12	3.04e-11	184	162
APBB3	-0.0257066	0.729056	0.795923	184	184
USHBP1	-0.488868	1.91e-12	3.05e-11	184	184
PVRL3	-0.487958	2.13e-12	3.39e-11	184	184
RASSF4	-0.487879	2.15e-12	3.41e-11	184	184
CD97	-0.487856	2.16e-12	3.42e-11	184	184
ELTD1	-0.487613	2.22e-12	3.51e-11	184	184
INSL3	-0.487427	2.27e-12	3.58e-11	184	184
NFIB	-0.486781	2.45e-12	3.86e-11	184	184
PIK3AP1	-0.486739	2.46e-12	3.88e-11	184	184
ARHGEF15	-0.486709	2.47e-12	3.89e-11	184	184
ASAH1	-0.486458	2.54e-12	4e-11	184	184
API5	0.00414295	0.955489	0.968814	184	184
PRTG	-0.485986	2.69e-12	4.21e-11	184	184
ACSL5	-0.485845	2.73e-12	4.27e-11	184	184
SFMBT1	-0.485784	2.75e-12	4.29e-11	184	184
ZC4H2	-0.485775	2.76e-12	4.3e-11	184	184
APLN	-0.0290819	0.695146	0.767979	184	184
MYB	-0.485626	2.8e-12	4.36e-11	184	184
LCN12	-0.485595	2.81e-12	4.37e-11	184	178
SIDT2	-0.485546	2.83e-12	4.4e-11	184	184
LRRC27	-0.485349	2.9e-12	4.49e-11	184	184
DENND2D	-0.485005	3.02e-12	4.66e-11	184	184
FAM134B	-0.484728	3.12e-12	4.81e-11	184	184
CLEC14A	-0.484267	3.29e-12	5.05e-11	184	184
TMEM125	-0.484177	3.32e-12	5.1e-11	184	184
LRRC18	-0.483988	3.4e-12	5.21e-11	184	117
WDR52	-0.483931	3.42e-12	5.23e-11	184	184
PRSS1	-0.483771	3.49e-12	5.32e-11	184	116
PDIA2	-0.482959	3.83e-12	5.82e-11	184	170
C6orf130	-0.482914	3.85e-12	5.85e-11	184	184
PRKCG	-0.482851	3.88e-12	5.88e-11	184	153
SLC25A45	-0.482824	3.89e-12	5.9e-11	184	184
APOBEC3G	0.022617	0.760564	0.820888	184	184
OMP	-0.482513	4.04e-12	6.11e-11	184	134
HAAO	-0.482225	4.17e-12	6.29e-11	184	184
CYP2C9	-0.482209	4.18e-12	6.3e-11	184	165
RAB37	-0.482116	4.23e-12	6.36e-11	184	184
KRT8	-0.481623	4.48e-12	6.72e-11	184	184
MYO7B	-0.481571	4.5e-12	6.75e-11	184	184
KBTBD11	-0.481505	4.54e-12	6.8e-11	184	184
LGALS9	-0.481298	4.65e-12	6.95e-11	184	184
TCTA	-0.481115	4.75e-12	7.09e-11	184	184
TAAR1	-0.481103	4.76e-12	7.09e-11	184	83
FAM105A	-0.480944	4.84e-12	7.22e-11	184	184
2021-03-03	-0.480738	4.96e-12	7.38e-11	184	184
TNFRSF11A	-0.480636	5.02e-12	7.46e-11	184	184
DNAH7	-0.480565	5.06e-12	7.52e-11	184	181
ZNF189	-0.48045	5.13e-12	7.61e-11	184	184
GIPC2	-0.479966	5.42e-12	8.02e-11	184	184
APOL5	-0.0145053	0.845058	0.887031	184	54
HAVCR1	-0.479677	5.61e-12	8.26e-11	184	127
GAB2	-0.479558	5.69e-12	8.36e-11	184	184
VRK3	-0.479414	5.78e-12	8.49e-11	184	184
TSPAN15	-0.479369	5.81e-12	8.52e-11	184	184
APOO	0.00751361	0.919371	0.943257	184	184
KLHL23	-0.479278	5.87e-12	8.61e-11	184	184
LDB2	-0.478855	6.17e-12	9.01e-11	184	184
AQP11	-0.478826	6.19e-12	9.03e-11	184	184
SPIB	-0.478803	6.2e-12	9.05e-11	184	180
RAMP2	-0.478794	6.21e-12	9.05e-11	184	184
OXER1	-0.478686	6.29e-12	9.16e-11	184	184
AQP10	-0.0376661	0.611716	0.696318	184	138
RILP	-0.478491	6.43e-12	9.36e-11	184	184
CTH	-0.478422	6.48e-12	9.42e-11	184	184
GPR114	-0.478375	6.52e-12	9.46e-11	184	184
ARX	-0.478072	6.75e-12	9.77e-11	184	149
LOC151534	-0.47804	6.77e-12	9.8e-11	184	184
MAST3	-0.477603	7.12e-12	1.03e-10	184	184
RBPMS	-0.477489	7.21e-12	1.04e-10	184	184
PPP1R9A	-0.477371	7.31e-12	1.05e-10	184	183
TMEM62	-0.477363	7.32e-12	1.05e-10	184	184
ACP6	-0.477314	7.36e-12	1.06e-10	184	184
AQP7P3	-0.0448486	0.545502	0.637743	184	79
SPINK4	-0.477297	7.37e-12	1.06e-10	184	96
MYL4	-0.477293	7.38e-12	1.06e-10	184	127
AQP9	-0.012485	0.866421	0.903241	184	184
AQP7	-0.47701	7.62e-12	1.09e-10	184	160
MADD	-0.476661	7.93e-12	1.13e-10	184	184
PRR15	-0.476559	8.02e-12	1.15e-10	184	184
ARAP1	0.0470535	0.525907	0.620272	184	184
TMEM163	-0.476499	8.08e-12	1.15e-10	184	184
CXCL2	-0.476359	8.21e-12	1.17e-10	184	184
TMEM97	-0.476352	8.21e-12	1.17e-10	184	184
BTN1A1	-0.475973	8.58e-12	1.22e-10	184	153
CFP	-0.475798	8.75e-12	1.24e-10	184	184
CLEC3B	-0.475303	9.26e-12	1.31e-10	184	184
FAM3B	-0.47503	9.55e-12	1.35e-10	184	179
RPH3AL	-0.474714	9.9e-12	1.4e-10	184	184
THSD7A	-0.474695	9.92e-12	1.4e-10	184	184
EPB41L2	-0.474575	1.01e-11	1.42e-10	184	184
PLIN5	-0.47457	1.01e-11	1.42e-10	184	184
SLC46A3	-0.474466	1.02e-11	1.44e-10	184	184
SHD	-0.474455	1.02e-11	1.44e-10	184	152
DNALI1	-0.474382	1.03e-11	1.45e-10	184	184
ZNF35	-0.474333	1.03e-11	1.45e-10	184	184
ITIH5	-0.474123	1.06e-11	1.49e-10	184	184
MMP15	-0.474083	1.06e-11	1.49e-10	184	184
ARFRP1	0.0164217	0.824897	0.872241	184	184
APOA1	-0.473987	1.07e-11	1.51e-10	184	180
BTNL9	-0.473896	1.09e-11	1.52e-10	184	184
C2orf67	-0.473716	1.11e-11	1.55e-10	184	184
ARGFX	0.0274881	0.711087	0.781517	184	75
GUSB	-0.473609	1.12e-11	1.56e-10	184	184
ENTPD1	-0.473608	1.12e-11	1.56e-10	184	184
ARHGAP11A	0.0198972	0.788633	0.843367	184	184
ARHGAP11B	-0.00110369	0.988137	0.992028	184	184
BRP44L	-0.473497	1.14e-11	1.58e-10	184	184
C14orf50	-0.472979	1.2e-11	1.68e-10	184	181
TAL1	-0.472467	1.28e-11	1.76e-10	184	184
GLTPD2	-0.472454	1.28e-11	1.77e-10	184	166
KANK3	-0.472268	1.31e-11	1.8e-10	184	184
CNPY2	-0.472247	1.31e-11	1.8e-10	184	184
AGPAT1	-0.472124	1.33e-11	1.83e-10	184	184
C1orf126	-0.471974	1.35e-11	1.86e-10	184	184
PDE11A	-0.471934	1.36e-11	1.86e-10	184	176
ProSAPiP1	-0.471739	1.39e-11	1.9e-10	184	184
CXorf65	-0.471707	1.39e-11	1.91e-10	184	122
ARHGAP25	-0.0319697	0.666604	0.743228	184	184
TMEM150B	-0.471627	1.4e-11	1.93e-10	184	181
ARHGAP27	-0.00289485	0.96889	0.978657	184	184
CTPS2	-0.471545	1.42e-11	1.94e-10	184	184
ABP1	-0.471176	1.48e-11	2.02e-10	184	184
ARHGAP30	-0.0215647	0.771389	0.829534	184	184
SLC2A13	-0.471132	1.48e-11	2.03e-10	184	184
PTPRN2	-0.47111	1.49e-11	2.03e-10	184	184
ARHGAP33	0.00123535	0.986721	0.991052	184	184
ZSCAN2	-0.471024	1.5e-11	2.05e-10	184	184
KAAG1	-0.470977	1.51e-11	2.06e-10	184	122
GIMAP7	-0.470827	1.53e-11	2.09e-10	184	184
DCP1A	-0.470602	1.57e-11	2.15e-10	184	184
CFI	-0.470207	1.64e-11	2.24e-10	184	184
B3GNT3	-0.470184	1.65e-11	2.24e-10	184	184
SCARF1	-0.469994	1.68e-11	2.29e-10	184	184
XK	-0.469818	1.72e-11	2.33e-10	184	184
CIDEC	-0.469757	1.73e-11	2.34e-10	184	128
KLRB1	-0.469252	1.83e-11	2.48e-10	184	183
IGFALS	-0.469184	1.84e-11	2.49e-10	184	183
A2M	-0.469108	1.86e-11	2.51e-10	184	184
ACSS1	-0.468939	1.9e-11	2.55e-10	184	184
PRDM16	-0.46889	1.91e-11	2.57e-10	184	184
NUDT13	-0.468722	1.94e-11	2.61e-10	184	184
HACL1	-0.468679	1.95e-11	2.62e-10	184	184
ARHGEF16	-0.0330117	0.656419	0.734705	184	184
TTR	-0.468556	1.98e-11	2.65e-10	184	95
ARHGEF18	-0.00624168	0.932985	0.953194	184	184
TP53I11	-0.468547	1.98e-11	2.65e-10	184	184
SLC45A3	-0.468505	1.99e-11	2.66e-10	184	184
C6orf123	-0.468497	1.99e-11	2.66e-10	184	171
ARHGEF33	-0.0123879	0.86745	0.903855	184	182
KRT18	-0.468492	1.99e-11	2.66e-10	184	184
TIAM2	-0.468483	1.99e-11	2.66e-10	184	184
LLGL2	-0.468434	2e-11	2.68e-10	184	184
ZNF366	-0.468372	2.02e-11	2.69e-10	184	184
SIAE	-0.468353	2.02e-11	2.7e-10	184	184
KIF5C	-0.468309	2.03e-11	2.71e-10	184	184
TMEM151A	-0.468186	2.06e-11	2.74e-10	184	181
ZNF814	-0.467948	2.12e-11	2.82e-10	184	184
ZNF37B	-0.467942	2.12e-11	2.82e-10	184	184
TENC1	-0.467861	2.14e-11	2.84e-10	184	184
ARID1B	-0.014049	0.849873	0.890785	184	184
ARID2	0.0229168	0.757488	0.818752	184	184
WFDC1	-0.467758	2.16e-11	2.87e-10	184	184
KCNE2	-0.46769	2.18e-11	2.89e-10	184	178
FCGBP	-0.46767	2.18e-11	2.89e-10	184	184
C6orf208	-0.467484	2.23e-11	2.94e-10	184	178
TTLL2	-0.467385	2.25e-11	2.98e-10	184	162
CDX2	-0.467251	2.29e-11	3.01e-10	184	170
FHIT	-0.46687	2.38e-11	3.14e-10	184	184
OCLN	-0.466848	2.39e-11	3.14e-10	184	184
DACH1	-0.466831	2.4e-11	3.15e-10	184	184
RNF126P1	-0.466753	2.42e-11	3.17e-10	184	164
KDR	-0.466579	2.46e-11	3.23e-10	184	184
ARL13A	0.0257374	0.728743	0.795754	184	170
KRT7	-0.466456	2.5e-11	3.27e-10	184	184
GBA3	-0.466402	2.51e-11	3.28e-10	184	138
ARL15	-0.0287354	0.698601	0.770907	184	184
SLC29A3	-0.466188	2.57e-11	3.36e-10	184	184
GIMAP6	-0.466067	2.61e-11	3.4e-10	184	184
TAC3	-0.465919	2.65e-11	3.46e-10	184	123
B3GALT5	-0.465589	2.75e-11	3.58e-10	184	175
DKFZP434K028	-0.465547	2.76e-11	3.59e-10	184	95
FRY	-0.465451	2.79e-11	3.63e-10	184	184
SEMA3B	-0.46539	2.81e-11	3.65e-10	184	184
IL17REL	-0.465293	2.84e-11	3.68e-10	184	171
IGJ	-0.465208	2.87e-11	3.71e-10	184	184
ITM2A	-0.46518	2.87e-11	3.72e-10	184	184
PREX2	-0.465157	2.88e-11	3.73e-10	184	181
MAGIX	-0.465128	2.89e-11	3.74e-10	184	184
ARL5C	-0.0277817	0.708142	0.779172	184	72
LOC338651	-0.465125	2.89e-11	3.74e-10	184	177
ARL6IP4	0.014603	0.844027	0.886365	184	184
HPDL	-0.465097	2.9e-11	3.75e-10	184	184
KIAA0528	-0.464973	2.94e-11	3.8e-10	184	184
A4GNT	-0.464964	2.94e-11	3.8e-10	184	154
KIAA1324	-0.464852	2.98e-11	3.84e-10	184	184
LOC727896	-0.464849	2.98e-11	3.84e-10	184	184
ARL14	-0.464601	3.06e-11	3.94e-10	184	180
SLC37A4	-0.464499	3.1e-11	3.98e-10	184	184
AP4B1	-0.464452	3.11e-11	4e-10	184	184
TFF3	-0.464417	3.13e-11	4.01e-10	184	183
GULP1	-0.464167	3.21e-11	4.12e-10	184	184
ARMC4	-0.0333946	0.652692	0.731631	184	144
ABCA8	-0.463825	3.34e-11	4.27e-10	184	176
NRGN	-0.463694	3.38e-11	4.32e-10	184	184
SCARNA17	-0.463669	3.39e-11	4.33e-10	184	184
NEK5	-0.463584	3.42e-11	4.37e-10	184	166
ANO7	-0.463515	3.45e-11	4.4e-10	184	184
ARMCX1	-0.0338039	0.648718	0.728309	184	184
FUCA2	-0.463287	3.54e-11	4.5e-10	184	184
C1GALT1C1	-0.46305	3.63e-11	4.62e-10	184	184
SGK269	-0.463014	3.65e-11	4.63e-10	184	184
ORM2	-0.462986	3.66e-11	4.64e-10	184	75
KISS1	-0.462906	3.69e-11	4.67e-10	184	123
SCML4	-0.462837	3.72e-11	4.71e-10	184	183
FBP2	-0.462815	3.73e-11	4.72e-10	184	147
SIK2	-0.462656	3.79e-11	4.79e-10	184	184
GPD1L	-0.462646	3.79e-11	4.79e-10	184	184
CD164	-0.462512	3.85e-11	4.86e-10	184	184
PF4	-0.462069	4.04e-11	5.1e-10	184	120
AZGP1	-0.461681	4.22e-11	5.3e-10	184	180
LOC113230	-0.461642	4.23e-11	5.32e-10	184	184
ZDHHC14	-0.461576	4.26e-11	5.36e-10	184	184
MCF2L	-0.46157	4.27e-11	5.36e-10	184	184
ARPC5	0.0357367	0.630085	0.712356	184	184
ZDHHC23	-0.461543	4.28e-11	5.37e-10	184	184
ZFPM1	-0.461504	4.3e-11	5.39e-10	184	184
ARPP21	0.0161134	0.828132	0.87469	184	48
ARR3	-0.0168092	0.820833	0.86862	184	100
NGLY1	-0.461487	4.31e-11	5.4e-10	184	184
KRT20	-0.461414	4.34e-11	5.43e-10	184	148
PDSS2	-0.461377	4.36e-11	5.45e-10	184	184
C11orf93	-0.46133	4.38e-11	5.48e-10	184	184
ARRDC3	-0.00617331	0.933717	0.953652	184	184
PDZD3	-0.461187	4.45e-11	5.55e-10	184	166
BANK1	-0.461181	4.45e-11	5.55e-10	184	184
CXCL3	-0.46108	4.5e-11	5.61e-10	184	184
SIGLEC15	-0.460901	4.59e-11	5.71e-10	184	179
SLC30A7	-0.460563	4.76e-11	5.92e-10	184	184
SULT1C4	-0.460503	4.79e-11	5.96e-10	184	183
ARSF	0.0208837	0.778419	0.835101	184	96
MSH5	-0.460385	4.85e-11	6.03e-10	184	184
CLDN2	-0.460333	4.88e-11	6.06e-10	184	184
GORASP1	-0.46032	4.89e-11	6.06e-10	184	184
ID2	-0.460274	4.91e-11	6.09e-10	184	184
ARSK	0.0457304	0.537622	0.630949	184	184
PKD1L1	-0.460096	5.01e-11	6.2e-10	184	184
TMEM170B	-0.460037	5.04e-11	6.23e-10	184	184
SIDT1	-0.459891	5.12e-11	6.33e-10	184	184
TUSC2	-0.459576	5.3e-11	6.54e-10	184	184
TMEM229A	-0.459432	5.38e-11	6.64e-10	184	117
ARV1	0.0111246	0.880861	0.914178	184	184
ITIH1	-0.459412	5.39e-11	6.65e-10	184	77
PKN1	-0.459288	5.46e-11	6.73e-10	184	184
BATF	-0.459198	5.52e-11	6.79e-10	184	184
AS3MT	-0.0296893	0.689106	0.762769	184	184
PNPLA7	-0.458887	5.71e-11	7.02e-10	184	184
TPCN1	-0.458781	5.77e-11	7.09e-10	184	184
CLIC5	-0.458533	5.93e-11	7.28e-10	184	184
HERPUD1	-0.458516	5.94e-11	7.28e-10	184	184
CERKL	-0.458483	5.96e-11	7.31e-10	184	184
FAT4	-0.458402	6.01e-11	7.37e-10	184	184
BRPF3	-0.458192	6.15e-11	7.52e-10	184	184
ASAP3	0.0308879	0.677243	0.752492	184	184
ASB10	0.0311783	0.674381	0.750181	184	19
NSMCE4A	-0.458169	6.16e-11	7.53e-10	184	184
C2orf70	-0.458077	6.23e-11	7.6e-10	184	171
ALPI	-0.457849	6.38e-11	7.77e-10	184	99
SLC39A14	-0.457744	6.45e-11	7.86e-10	184	184
ASB15	0.010065	0.892136	0.923026	184	65
LOC283663	-0.457511	6.62e-11	8.05e-10	184	184
SLC27A2	-0.457484	6.64e-11	8.07e-10	184	183
SHH	-0.457296	6.77e-11	8.23e-10	184	166
GPR116	-0.457271	6.79e-11	8.24e-10	184	184
SLC1A1	-0.457269	6.79e-11	8.24e-10	184	184
IQCE	-0.457248	6.81e-11	8.25e-10	184	184
WNK4	-0.457142	6.88e-11	8.34e-10	184	184
PDGFRA	-0.457051	6.95e-11	8.42e-10	184	184
ASB6	0.0234636	0.751888	0.814185	184	184
SLC4A10	-0.456999	6.99e-11	8.46e-10	184	155
LOC389332	-0.456845	7.11e-11	8.58e-10	184	164
MARCKSL1	-0.456701	7.22e-11	8.7e-10	184	184
SCGN	-0.456517	7.36e-11	8.87e-10	184	84
ZFP36L2	-0.456427	7.43e-11	8.95e-10	184	184
ASCC3	-0.0248433	0.737817	0.80305	184	184
RUNDC1	-0.456344	7.5e-11	9.02e-10	184	184
STK36	-0.456325	7.51e-11	9.03e-10	184	184
GRRP1	-0.455446	8.25e-11	9.86e-10	184	184
HPN	-0.455328	8.36e-11	9.97e-10	184	164
PKP2	-0.455113	8.55e-11	1.02e-09	184	184
ASF1B	0.0115057	0.876812	0.911385	184	184
ASFMR1	-0.0279181	0.706775	0.777966	184	178
TMEM56	-0.455038	8.62e-11	1.03e-09	184	184
WDR48	-0.45482	8.82e-11	1.05e-09	184	184
ZFYVE27	-0.454152	9.47e-11	1.12e-09	184	184
ASH2L	0.0152425	0.83729	0.88168	184	184
ASIP	-0.0113126	0.878864	0.912858	184	176
P2RX1	-0.454118	9.51e-11	1.13e-09	184	184
ASMTL	-0.0451738	0.542589	0.635223	184	184
PNLIPRP2	-0.45394	9.69e-11	1.15e-09	184	79
TBXAS1	-0.453859	9.77e-11	1.16e-09	184	184
CHRFAM7A	-0.453806	9.83e-11	1.16e-09	184	184
ZNF253	-0.453672	9.97e-11	1.18e-09	184	184
C15orf21	-0.453519	1.01e-10	1.2e-09	184	184
SHE	-0.453352	1.03e-10	1.22e-09	184	184
CYP4V2	-0.453124	1.06e-10	1.24e-09	184	184
TCF7L2	-0.452727	1.1e-10	1.29e-09	184	184
SLC35B3	-0.452643	1.11e-10	1.31e-09	184	184
ACP2	-0.452544	1.12e-10	1.32e-09	184	184
ANKRD10	-0.452294	1.15e-10	1.35e-09	184	184
LASP1	-0.452138	1.17e-10	1.37e-09	184	184
APOBEC1	-0.452109	1.18e-10	1.37e-09	184	117
ALDH1A1	-0.452063	1.18e-10	1.38e-09	184	184
GPA33	-0.451934	1.2e-10	1.4e-09	184	180
DFFB	-0.451895	1.2e-10	1.4e-09	184	184
C10orf137	-0.451736	1.22e-10	1.42e-09	184	184
ASTL	0.0462417	0.53308	0.626786	184	153
ASTN1	0.000354204	0.996193	0.997348	184	144
GNS	-0.451657	1.23e-10	1.43e-09	184	184
LOC440925	-0.451483	1.26e-10	1.46e-09	184	167
ASXL2	0.0140499	0.849863	0.890785	184	184
BTNL3	-0.451439	1.26e-10	1.47e-09	184	140
CDC14C	-0.451331	1.28e-10	1.48e-09	184	184
ADH1C	-0.451302	1.28e-10	1.48e-09	184	163
PDE4DIP	-0.451144	1.3e-10	1.5e-09	184	184
MRPS25	-0.450866	1.34e-10	1.55e-09	184	184
ABCD3	-0.450837	1.34e-10	1.55e-09	184	184
HCG18	-0.450753	1.36e-10	1.56e-09	184	184
C7orf58	-0.450668	1.37e-10	1.58e-09	184	184
CD93	-0.450575	1.38e-10	1.59e-09	184	184
ATCAY	0.0468228	0.527941	0.622201	184	128
FAM107A	-0.450461	1.4e-10	1.61e-09	184	184
UBL3	-0.450452	1.4e-10	1.61e-09	184	184
ATF2	-0.0425608	0.566205	0.656158	184	184
RPIA	-0.450293	1.42e-10	1.64e-09	184	184
ATF4	-0.0414457	0.576431	0.665367	184	184
RASSF3	-0.450175	1.44e-10	1.66e-09	184	184
PPP1R16B	-0.450175	1.44e-10	1.66e-09	184	184
RSAD1	-0.450152	1.44e-10	1.66e-09	184	184
GIPC3	-0.450025	1.46e-10	1.68e-09	184	184
PPP1R1A	-0.449815	1.5e-10	1.71e-09	184	131
NSUN7	-0.449801	1.5e-10	1.72e-09	184	184
RAB27A	-0.449655	1.52e-10	1.74e-09	184	184
ADD3	-0.449337	1.57e-10	1.8e-09	184	184
SH2B3	-0.44931	1.58e-10	1.8e-09	184	184
ZNF226	-0.449295	1.58e-10	1.8e-09	184	184
CLDN15	-0.449265	1.59e-10	1.81e-09	184	184
LINGO4	-0.449178	1.6e-10	1.82e-09	184	144
ATG3	0.0251982	0.734211	0.800076	184	184
MGAM	-0.449012	1.63e-10	1.85e-09	184	176
BRSK2	-0.448943	1.64e-10	1.86e-09	184	183
SIRT1	-0.448931	1.64e-10	1.86e-09	184	184
GRAMD1B	-0.448824	1.66e-10	1.88e-09	184	184
HPGD	-0.448719	1.68e-10	1.9e-09	184	184
VWA3B	-0.448704	1.68e-10	1.9e-09	184	170
IFT20	-0.448475	1.72e-10	1.94e-09	184	184
MGST3	-0.448327	1.75e-10	1.97e-09	184	184
TM4SF18	-0.448321	1.75e-10	1.97e-09	184	184
NPHS1	-0.448287	1.76e-10	1.98e-09	184	127
SFTA2	-0.448182	1.78e-10	2e-09	184	137
TECPR1	-0.448158	1.78e-10	2e-09	184	184
CAT	-0.448038	1.8e-10	2.03e-09	184	184
NOTCH4	-0.44789	1.83e-10	2.06e-09	184	184
PCDH12	-0.447881	1.83e-10	2.06e-09	184	184
LOC389634	-0.447821	1.84e-10	2.07e-09	184	181
LIPF	-0.447669	1.87e-10	2.1e-09	184	114
VSIG1	-0.447607	1.88e-10	2.11e-09	184	184
WDR6	-0.447401	1.93e-10	2.16e-09	184	184
ATOX1	-0.00645169	0.930736	0.951479	184	184
CASC4	-0.447399	1.93e-10	2.16e-09	184	184
SH3RF1	-0.447359	1.93e-10	2.16e-09	184	184
C7orf23	-0.447326	1.94e-10	2.17e-09	184	184
GSDMB	-0.447207	1.96e-10	2.2e-09	184	184
ALG5	-0.447167	1.97e-10	2.21e-09	184	184
DNAJC10	-0.446932	2.02e-10	2.26e-09	184	184
LOC149837	-0.446924	2.02e-10	2.26e-09	184	184
GRM8	-0.446774	2.05e-10	2.29e-09	184	183
UTP14C	-0.446587	2.1e-10	2.33e-09	184	184
PRDX3	-0.446481	2.12e-10	2.36e-09	184	184
UBE2J1	-0.446447	2.13e-10	2.36e-09	184	184
PPM1D	-0.446425	2.13e-10	2.37e-09	184	184
COL4A4	-0.446354	2.15e-10	2.38e-09	184	184
TMEM88	-0.446252	2.17e-10	2.4e-09	184	184
RERGL	-0.446194	2.18e-10	2.42e-09	184	158
ATP1A4	-0.0274405	0.711566	0.78183	184	101
TMEM144	-0.446192	2.18e-10	2.42e-09	184	184
DMXL2	-0.446053	2.21e-10	2.45e-09	184	184
C14orf184	-0.445846	2.26e-10	2.5e-09	184	172
TXNDC5	-0.445845	2.26e-10	2.5e-09	184	184
RPS6KA2	-0.445796	2.27e-10	2.51e-09	184	184
FABP1	-0.445635	2.31e-10	2.55e-09	184	102
FGD5	-0.445599	2.32e-10	2.55e-09	184	184
NLRP9	-0.445362	2.38e-10	2.61e-09	184	179
ATP2B2	-0.0259814	0.726274	0.793617	184	167
GALNTL1	-0.445227	2.41e-10	2.65e-09	184	184
PLBD1	-0.445113	2.44e-10	2.68e-09	184	184
FOXD4L1	-0.445096	2.44e-10	2.68e-09	184	181
ATP2C2	0.018548	0.802661	0.854419	184	184
FAM66D	-0.444973	2.48e-10	2.71e-09	184	162
C6orf27	-0.444945	2.48e-10	2.71e-09	184	184
ATP5A1	0.00386576	0.958465	0.971185	184	184
CYBA	-0.444806	2.52e-10	2.75e-09	184	184
TMEM181	-0.444554	2.59e-10	2.81e-09	184	184
RRBP1	-0.444456	2.61e-10	2.84e-09	184	184
SLC2A10	-0.444419	2.62e-10	2.85e-09	184	184
MUC1	-0.444408	2.62e-10	2.85e-09	184	184
BTBD3	-0.444286	2.66e-10	2.89e-09	184	184
ATP5G1	-0.0419169	0.572099	0.66139	184	184
SLC12A2	-0.44404	2.73e-10	2.96e-09	184	184
LGR4	-0.444031	2.73e-10	2.96e-09	184	184
EML4	-0.443946	2.75e-10	2.98e-09	184	184
C14orf105	-0.443832	2.78e-10	3.02e-09	184	130
ATP5J2	-0.0185867	0.802258	0.854124	184	184
RCSD1	-0.443811	2.79e-10	3.02e-09	184	184
ATP5L2	-0.0248601	0.737646	0.80295	184	151
WWC1	-0.443744	2.81e-10	3.04e-09	184	184
CXorf36	-0.443722	2.82e-10	3.05e-09	184	184
HLA-J	-0.443599	2.85e-10	3.08e-09	184	180
ATP5S	0.0265426	0.720605	0.788963	184	184
SAMD13	-0.44345	2.9e-10	3.13e-09	184	183
C10orf32	-0.443325	2.93e-10	3.17e-09	184	184
SLC25A35	-0.44264	3.15e-10	3.38e-09	184	184
SP5	-0.442491	3.19e-10	3.43e-09	184	177
STX7	-0.442469	3.2e-10	3.44e-09	184	184
SLC13A2	-0.442399	3.22e-10	3.46e-09	184	145
RGS3	-0.442356	3.24e-10	3.47e-09	184	184
TMED6	-0.442216	3.29e-10	3.52e-09	184	184
RBM6	-0.442191	3.29e-10	3.53e-09	184	184
DNAH1	-0.441867	3.4e-10	3.64e-09	184	184
PECR	-0.441852	3.41e-10	3.64e-09	184	184
ZCCHC3	-0.441677	3.47e-10	3.7e-09	184	184
SEC22B	-0.441655	3.48e-10	3.71e-09	184	184
PREX1	-0.441628	3.49e-10	3.71e-09	184	184
ATP6V1B2	-0.0172565	0.816149	0.864936	184	184
NEK4	-0.441574	3.51e-10	3.73e-09	184	184
MAN2A2	-0.441444	3.55e-10	3.78e-09	184	184
RASSF1	-0.441408	3.57e-10	3.79e-09	184	184
AMPD1	-0.441287	3.61e-10	3.83e-09	184	126
HKDC1	-0.441271	3.62e-10	3.83e-09	184	181
SHISA3	-0.441184	3.65e-10	3.86e-09	184	173
C1orf93	-0.441182	3.65e-10	3.86e-09	184	184
TRNP1	-0.441122	3.67e-10	3.88e-09	184	184
ATP6V1G3	0.000771996	0.991702	0.994318	184	15
UTS2R	-0.440957	3.74e-10	3.95e-09	184	144
ATP7A	-0.0174064	0.814581	0.863456	184	184
ANXA9	-0.440633	3.86e-10	4.07e-09	184	184
RHOJ	-0.440182	4.04e-10	4.26e-09	184	184
TRIM54	-0.440159	4.05e-10	4.27e-09	184	154
SPTBN1	-0.440154	4.05e-10	4.27e-09	184	184
SUSD1	-0.440042	4.1e-10	4.31e-09	184	184
RFX3	-0.439991	4.12e-10	4.33e-09	184	184
C20orf202	-0.439811	4.2e-10	4.41e-09	184	184
RPN2	-0.439765	4.22e-10	4.43e-09	184	184
AKAP7	-0.439661	4.26e-10	4.47e-09	184	184
DET1	-0.439636	4.27e-10	4.48e-09	184	184
ATPAF1	0.0123186	0.868185	0.904399	184	184
ATPAF2	0.0454835	0.539823	0.63305	184	184
CCL14	-0.439551	4.31e-10	4.51e-09	184	181
SI	-0.439478	4.34e-10	4.54e-09	184	109
FOXP1	-0.439322	4.41e-10	4.61e-09	184	184
ARL6IP5	-0.43926	4.44e-10	4.64e-09	184	184
ALDH18A1	-0.439118	4.5e-10	4.7e-09	184	184
AKD1	-0.439079	4.52e-10	4.71e-09	184	184
LCN10	-0.439012	4.55e-10	4.74e-09	184	172
TMEM233	-0.438922	4.59e-10	4.78e-09	184	178
DAP	-0.43881	4.64e-10	4.83e-09	184	184
SLC5A5	-0.438722	4.69e-10	4.87e-09	184	170
CCDC68	-0.438656	4.72e-10	4.9e-09	184	184
FAM8A1	-0.438653	4.72e-10	4.9e-09	184	184
ATXN3L	-0.0473794	0.523041	0.617942	184	8
CAPS	-0.438504	4.79e-10	4.97e-09	184	184
CNTN4	-0.438436	4.82e-10	4.99e-09	184	184
C4orf52	-0.438426	4.83e-10	5e-09	184	184
FAM27A	-0.438377	4.85e-10	5.02e-09	184	184
MCART6	-0.438245	4.92e-10	5.08e-09	184	184
ZNF761	-0.438036	5.02e-10	5.18e-09	184	184
BCL6B	-0.437967	5.06e-10	5.21e-09	184	184
COX4I2	-0.43761	5.24e-10	5.39e-09	184	184
AUP1	0.0251291	0.734912	0.800711	184	184
C17orf93	-0.437558	5.27e-10	5.42e-09	184	130
PRICKLE4	-0.437384	5.36e-10	5.51e-09	184	184
ONECUT3	-0.437378	5.37e-10	5.51e-09	184	114
GPR20	-0.437349	5.38e-10	5.52e-09	184	181
RIPK3	-0.437258	5.43e-10	5.57e-09	184	184
GHRL	-0.43716	5.49e-10	5.62e-09	184	179
CYGB	-0.436936	5.61e-10	5.74e-09	184	184
PCK1	-0.436884	5.64e-10	5.77e-09	184	168
ZNF154	-0.43687	5.65e-10	5.77e-09	184	184
AVPI1	0.00649161	0.930308	0.95128	184	184
ATOH1	-0.436417	5.91e-10	6.02e-09	184	95
DUSP15	-0.436346	5.95e-10	6.06e-09	184	182
ISOC1	-0.436295	5.98e-10	6.09e-09	184	184
AVP	-0.0290819	0.695146	0.767979	184	24
AWAT1	0.0474966	0.522013	0.617045	184	49
NAT1	-0.436158	6.07e-10	6.17e-09	184	184
CRYL1	-0.436018	6.15e-10	6.23e-09	184	184
C3orf15	-0.436008	6.16e-10	6.24e-09	184	172
ACO1	-0.435865	6.25e-10	6.32e-09	184	184
CYP2B7P1	-0.435847	6.26e-10	6.33e-09	184	177
AZI1	0.0244689	0.741626	0.806188	184	184
MYCT1	-0.435829	6.27e-10	6.34e-09	184	184
AZIN1	0.0120124	0.871432	0.906963	184	184
AZU1	-0.0482469	0.515452	0.610659	184	92
C13orf30	-0.435798	6.29e-10	6.36e-09	184	122
FGD4	-0.435622	6.4e-10	6.47e-09	184	184
RAB11FIP1	-0.435389	6.55e-10	6.6e-09	184	184
B3GALT1	-0.0286024	0.699929	0.771823	184	147
SERPINB6	-0.435094	6.75e-10	6.79e-09	184	184
UBE4A	-0.435048	6.78e-10	6.82e-09	184	184
LRRC4B	-0.435024	6.79e-10	6.83e-09	184	184
GLB1L	-0.434719	7e-10	7.03e-09	184	184
RNF5P1	-0.434539	7.13e-10	7.15e-09	184	184
SLC4A2	-0.434536	7.13e-10	7.15e-09	184	184
MFNG	-0.434536	7.13e-10	7.15e-09	184	184
GMIP	-0.43395	7.56e-10	7.58e-09	184	184
ZNF765	-0.433879	7.62e-10	7.63e-09	184	184
B3GNT2	-0.0482435	0.515482	0.610659	184	184
ADH6	-0.433814	7.66e-10	7.67e-09	184	178
CHRNA7	-0.433481	7.92e-10	7.91e-09	184	175
HEPACAM2	-0.433314	8.05e-10	8.03e-09	184	151
DOM3Z	-0.433105	8.22e-10	8.19e-09	184	184
ZNF182	-0.433066	8.26e-10	8.21e-09	184	184
FNBP1L	-0.432947	8.35e-10	8.3e-09	184	184
KL	-0.432797	8.48e-10	8.42e-09	184	184
PDE4C	-0.432782	8.49e-10	8.43e-09	184	182
WBSCR26	-0.432703	8.56e-10	8.49e-09	184	169
GPR4	-0.432444	8.78e-10	8.71e-09	184	184
ZNF491	-0.432352	8.86e-10	8.78e-09	184	184
CATSPERB	-0.432321	8.89e-10	8.8e-09	184	182
B4GALT1	-0.00666338	0.928469	0.949872	184	184
CYP2U1	-0.432303	8.9e-10	8.81e-09	184	184
PACSIN1	-0.43198	9.19e-10	9.07e-09	184	180
CDHR3	-0.431849	9.31e-10	9.17e-09	184	183
PIGT	-0.431767	9.39e-10	9.24e-09	184	184
CPD	-0.431742	9.41e-10	9.26e-09	184	184
TSPAN13	-0.431673	9.48e-10	9.32e-09	184	184
APOBEC2	-0.431469	9.67e-10	9.49e-09	184	183
AQP1	-0.431449	9.69e-10	9.51e-09	184	184
ANKMY2	-0.43139	9.74e-10	9.56e-09	184	184
NFKBIE	-0.431308	9.82e-10	9.63e-09	184	184
KIF21B	-0.431297	9.83e-10	9.64e-09	184	184
LOC284578	-0.431222	9.91e-10	9.7e-09	184	171
ZNF552	-0.431193	9.94e-10	9.73e-09	184	184
CHRNA10	-0.431026	1.01e-09	9.87e-09	184	184
PLEKHH1	-0.430925	1.02e-09	9.97e-09	184	184
UGT8	-0.430835	1.03e-09	1e-08	184	184
BAG2	0.0428866	0.563234	0.653392	184	184
GALNTL6	-0.430827	1.03e-09	1.01e-08	184	103
GOLGA2B	-0.430514	1.06e-09	1.03e-08	184	184
RPGR	-0.430455	1.07e-09	1.04e-08	184	184
ARF4	-0.430297	1.09e-09	1.05e-08	184	184
BAGE	0.0470411	0.526016	0.620364	184	59
SPIRE2	-0.430283	1.09e-09	1.06e-08	184	184
BAHD1	0.0401709	0.588225	0.675794	184	184
ODAM	-0.430152	1.1e-09	1.07e-08	184	138
PCDHAC2	-0.429862	1.13e-09	1.1e-08	184	180
NEK6	-0.429618	1.16e-09	1.12e-08	184	184
RPSAP9	-0.429383	1.19e-09	1.15e-08	184	184
RRN3P1	-0.429006	1.23e-09	1.19e-08	184	184
MEP1A	-0.428983	1.23e-09	1.19e-08	184	173
HOXB5	-0.42891	1.24e-09	1.2e-08	184	184
PTPRH	-0.428891	1.25e-09	1.2e-08	184	183
BAMBI	-0.0189015	0.79898	0.851805	184	184
TIGD4	-0.428716	1.27e-09	1.22e-08	184	183
IVD	-0.428687	1.27e-09	1.22e-08	184	184
C11orf61	-0.428648	1.28e-09	1.23e-08	184	184
BANP	0.0491825	0.507331	0.603331	184	184
SKAP1	-0.428591	1.28e-09	1.23e-08	184	184
BARD1	-0.0316273	0.669964	0.746299	184	184
FAIM2	-0.428467	1.3e-09	1.25e-08	184	183
PLLP	-0.428423	1.3e-09	1.25e-08	184	184
ZNF671	-0.428345	1.31e-09	1.26e-08	184	184
CTSA	-0.428331	1.32e-09	1.26e-08	184	184
TMEM178	-0.428318	1.32e-09	1.26e-08	184	182
ECSCR	-0.428309	1.32e-09	1.27e-08	184	184
ARHGAP29	-0.428272	1.32e-09	1.27e-08	184	184
ANPEP	-0.428118	1.34e-09	1.29e-08	184	184
LY75	-0.428013	1.36e-09	1.3e-08	184	184
RNF133	-0.427991	1.36e-09	1.3e-08	184	144
KIAA1143	-0.427462	1.43e-09	1.37e-08	184	184
KLF15	-0.427443	1.43e-09	1.37e-08	184	182
ACBD5	-0.427246	1.46e-09	1.39e-08	184	184
ZNF33B	-0.42706	1.49e-09	1.42e-08	184	184
UBXN10	-0.42698	1.5e-09	1.43e-08	184	184
SNAP23	-0.426908	1.51e-09	1.44e-08	184	184
AQP5	-0.426694	1.54e-09	1.46e-08	184	170
TMEM100	-0.426646	1.55e-09	1.47e-08	184	180
BAZ1B	0.0362694	0.624991	0.708092	184	184
BAZ2A	0.024794	0.738318	0.803335	184	184
GJA4	-0.426584	1.56e-09	1.48e-08	184	184
CCDC28A	-0.426553	1.56e-09	1.48e-08	184	184
KLC4	-0.426291	1.6e-09	1.52e-08	184	184
MANEAL	-0.426249	1.61e-09	1.52e-08	184	184
STAT5A	-0.426244	1.61e-09	1.52e-08	184	184
ACAD8	-0.425924	1.66e-09	1.57e-08	184	184
IL18R1	-0.425904	1.67e-09	1.57e-08	184	184
ZNF169	-0.425867	1.67e-09	1.57e-08	184	184
BBS5	-0.021158	0.775585	0.833004	184	184
NOS3	-0.42582	1.68e-09	1.58e-08	184	184
BBS9	-0.0291752	0.694218	0.76724	184	184
C7orf31	-0.425586	1.72e-09	1.61e-08	184	184
WFDC2	-0.425476	1.74e-09	1.63e-08	184	180
PDZK1	-0.425126	1.8e-09	1.68e-08	184	184
CCR7	-0.424948	1.83e-09	1.71e-08	184	184
MGRN1	-0.424915	1.83e-09	1.72e-08	184	184
BCAR1	0.0310401	0.675742	0.751156	184	184
LOC285733	-0.424893	1.84e-09	1.72e-08	184	108
NPC1L1	-0.424784	1.86e-09	1.74e-08	184	184
ENAM	-0.424775	1.86e-09	1.74e-08	184	150
BCAS2	0.0464529	0.531209	0.624989	184	184
C15orf28	-0.424774	1.86e-09	1.74e-08	184	184
BACE2	-0.424663	1.88e-09	1.75e-08	184	184
SPATA2	-0.424614	1.89e-09	1.76e-08	184	184
DKFZp686O24166	-0.424602	1.89e-09	1.76e-08	184	184
SLC43A3	-0.424334	1.94e-09	1.81e-08	184	184
LOC100272146	-0.424323	1.94e-09	1.81e-08	184	184
FGF10	-0.424306	1.94e-09	1.81e-08	184	118
SETDB2	-0.424282	1.95e-09	1.81e-08	184	184
C8orf47	-0.4242	1.96e-09	1.83e-08	184	177
TAOK3	-0.42417	1.97e-09	1.83e-08	184	184
EPOR	-0.424107	1.98e-09	1.84e-08	184	184
CAPN10	-0.424084	1.99e-09	1.84e-08	184	184
SSR2	-0.424064	1.99e-09	1.85e-08	184	184
BCL2A1	0.0225529	0.761222	0.821246	184	184
CCDC163P	-0.423981	2.01e-09	1.86e-08	184	184
NLK	-0.423789	2.04e-09	1.89e-08	184	184
BCL2L12	0.0154923	0.834661	0.879325	184	184
RAPGEF2	-0.42368	2.07e-09	1.91e-08	184	184
SLC5A2	-0.423558	2.09e-09	1.93e-08	184	101
ZNF619	-0.423481	2.11e-09	1.94e-08	184	184
EPCAM	-0.423401	2.12e-09	1.96e-08	184	184
NLGN3	-0.423283	2.15e-09	1.98e-08	184	184
CCDC109A	-0.423275	2.15e-09	1.98e-08	184	184
ZNF608	-0.42323	2.16e-09	1.99e-08	184	184
ERBB3	-0.423012	2.2e-09	2.03e-08	184	184
NUDT16	-0.42294	2.22e-09	2.04e-08	184	184
ADH1B	-0.4228	2.25e-09	2.07e-08	184	167
BCL7B	0.00352313	0.962143	0.973796	184	184
CASP10	-0.422757	2.26e-09	2.07e-08	184	184
SEZ6L2	-0.422559	2.3e-09	2.11e-08	184	184
FAM3D	-0.422515	2.31e-09	2.12e-08	184	180
TPK1	-0.422513	2.31e-09	2.12e-08	184	184
TNFSF12-TNFSF13	-0.422422	2.33e-09	2.14e-08	184	184
REPIN1	-0.422319	2.35e-09	2.15e-08	184	184
MOSC1	-0.422294	2.36e-09	2.16e-08	184	184
ACOX1	-0.422103	2.4e-09	2.19e-08	184	184
TMEM176A	-0.422069	2.41e-09	2.2e-08	184	184
CYP27A1	-0.422067	2.41e-09	2.2e-08	184	184
RHOBTB1	-0.421822	2.47e-09	2.25e-08	184	184
BCS1L	-0.000327394	0.996481	0.997378	184	184
CDR2L	-0.421763	2.48e-09	2.26e-08	184	184
C20orf165	-0.421739	2.49e-09	2.27e-08	184	183
CYP2C19	-0.42145	2.56e-09	2.33e-08	184	153
KCNK15	-0.421274	2.6e-09	2.36e-08	184	184
ITPKA	-0.421251	2.61e-09	2.37e-08	184	184
C8A	-0.421247	2.61e-09	2.37e-08	184	64
KCNQ1OT1	-0.421227	2.61e-09	2.37e-08	184	184
GALC	-0.421095	2.65e-09	2.4e-08	184	184
SYT13	-0.420845	2.71e-09	2.45e-08	184	182
R3HDML	-0.420843	2.71e-09	2.45e-08	184	106
RASGRP2	-0.420834	2.71e-09	2.45e-08	184	184
BEND2	0.0247796	0.738465	0.803364	184	41
DPH3	-0.420796	2.72e-09	2.46e-08	184	184
SNED1	-0.420756	2.73e-09	2.47e-08	184	184
ST6GALNAC1	-0.420722	2.74e-09	2.47e-08	184	183
C10orf10	-0.420696	2.75e-09	2.48e-08	184	184
HLA-DMB	-0.420625	2.77e-09	2.5e-08	184	184
SEMG1	-0.420336	2.84e-09	2.56e-08	184	104
CAPN9	-0.4203	2.85e-09	2.57e-08	184	143
BEST3	0.016239	0.826814	0.873847	184	150
PTPRR	-0.420243	2.87e-09	2.58e-08	184	182
XKR9	-0.420166	2.89e-09	2.6e-08	184	183
ZNF230	-0.420089	2.91e-09	2.61e-08	184	184
BET3L	-0.0453839	0.540712	0.633759	184	123
NPDC1	-0.419896	2.97e-09	2.66e-08	184	184
FBXO16	-0.419882	2.97e-09	2.66e-08	184	177
PHGR1	-0.419876	2.97e-09	2.66e-08	184	126
BEX5	-0.0467775	0.52834	0.622631	184	181
BEYLA	0.00411539	0.955785	0.969065	184	7
BMF	-0.419754	3.01e-09	2.69e-08	184	184
TMEM86B	-0.419717	3.02e-09	2.7e-08	184	184
ZNF547	-0.419624	3.04e-09	2.72e-08	184	184
GIMAP1	-0.419602	3.05e-09	2.73e-08	184	184
FOXJ1	-0.419564	3.06e-09	2.74e-08	184	168
C11orf46	-0.41951	3.08e-09	2.75e-08	184	184
GRAPL	-0.419373	3.12e-09	2.78e-08	184	162
BHLHE22	0.0347745	0.639333	0.720419	184	184
BHLHE23	-0.0136792	0.85378	0.894043	184	25
RNASET2	-0.419327	3.13e-09	2.8e-08	184	184
IFNAR2	-0.419277	3.15e-09	2.81e-08	184	184
BFSP2	-0.419197	3.17e-09	2.83e-08	184	122
BHMT	0.0446118	0.547628	0.639375	184	158
ALG11	-0.419169	3.18e-09	2.83e-08	184	184
KLKB1	-0.419148	3.18e-09	2.83e-08	184	156
LEPROTL1	-0.419139	3.19e-09	2.84e-08	184	184
GNG11	-0.419047	3.21e-09	2.86e-08	184	184
PIK3C2B	-0.419017	3.22e-09	2.87e-08	184	184
EDN3	-0.418971	3.24e-09	2.88e-08	184	153
RGS7	-0.418964	3.24e-09	2.88e-08	184	117
STARD8	-0.418872	3.27e-09	2.9e-08	184	184
ING3	-0.418849	3.28e-09	2.91e-08	184	184
OR51E1	-0.41848	3.39e-09	3.01e-08	184	184
RNF183	-0.418442	3.4e-09	3.02e-08	184	180
BIRC6	-0.0440969	0.552263	0.643518	184	184
DTNBP1	-0.418031	3.54e-09	3.13e-08	184	184
COL15A1	-0.417817	3.61e-09	3.19e-08	184	184
ACVRL1	-0.417782	3.62e-09	3.2e-08	184	184
ASXL1	-0.417665	3.66e-09	3.23e-08	184	184
BLID	0.0482993	0.514996	0.61037	184	54
CRLS1	-0.417537	3.71e-09	3.27e-08	184	184
GPR137C	-0.417504	3.72e-09	3.28e-08	184	184
BLM	0.00379658	0.959207	0.971683	184	184
MAP3K14	-0.417477	3.73e-09	3.29e-08	184	184
ADAM6	-0.417273	3.8e-09	3.34e-08	184	184
SLC29A2	-0.417136	3.85e-09	3.38e-08	184	184
C3orf32	-0.417089	3.87e-09	3.39e-08	184	182
PCDH18	-0.416925	3.93e-09	3.44e-08	184	184
BLVRB	-0.0277328	0.708632	0.779383	184	184
DENND2A	-0.416902	3.94e-09	3.45e-08	184	184
ZNF124	-0.416035	4.27e-09	3.73e-08	184	184
CC2D2B	-0.415803	4.36e-09	3.81e-08	184	182
BMP10	0.0155989	0.833539	0.878606	184	42
MLLT3	-0.415755	4.38e-09	3.82e-08	184	184
NAT2	-0.415716	4.4e-09	3.83e-08	184	143
ZNF799	-0.415693	4.41e-09	3.84e-08	184	184
MEI1	-0.415557	4.47e-09	3.88e-08	184	184
TMEM176B	-0.415555	4.47e-09	3.88e-08	184	184
HPR	-0.41551	4.49e-09	3.9e-08	184	134
FCHO1	-0.415384	4.54e-09	3.94e-08	184	184
ZNF232	-0.415312	4.57e-09	3.97e-08	184	184
AHI1	-0.415236	4.6e-09	3.99e-08	184	184
EMB	-0.415054	4.68e-09	4.06e-08	184	184
BMP8B	-0.00476356	0.94883	0.964003	184	184
BLK	-0.414964	4.72e-09	4.09e-08	184	165
BMPR1A	-0.0139403	0.851021	0.891805	184	184
BET1L	-0.414929	4.74e-09	4.1e-08	184	184
BMPR2	0.00638254	0.931476	0.952087	184	184
VNN1	-0.414893	4.75e-09	4.11e-08	184	184
CD40LG	-0.414886	4.76e-09	4.11e-08	184	178
RASSF7	-0.414854	4.77e-09	4.12e-08	184	184
CD2AP	-0.414852	4.77e-09	4.12e-08	184	184
C1QTNF9	-0.414745	4.82e-09	4.16e-08	184	152
CCR2	-0.414478	4.94e-09	4.26e-08	184	181
AFF3	-0.414272	5.04e-09	4.34e-08	184	184
PIK3C2A	-0.414187	5.08e-09	4.37e-08	184	184
CLDN9	-0.413806	5.26e-09	4.53e-08	184	178
AVPR2	-0.413749	5.29e-09	4.55e-08	184	184
CRIP3	-0.413636	5.34e-09	4.59e-08	184	148
CD1D	-0.413597	5.36e-09	4.6e-08	184	184
MZF1	-0.413593	5.37e-09	4.6e-08	184	184
ZNF816A	-0.413379	5.47e-09	4.69e-08	184	184
KCNN4	-0.41327	5.53e-09	4.74e-08	184	184
GPR120	-0.413195	5.57e-09	4.77e-08	184	168
CASC2	-0.41316	5.59e-09	4.78e-08	184	184
SATB1	-0.413121	5.61e-09	4.8e-08	184	184
ANKAR	-0.413096	5.62e-09	4.81e-08	184	184
FOLR1	-0.413069	5.63e-09	4.82e-08	184	162
BPESC1	0.000381415	0.9959	0.997198	184	53
OVGP1	-0.412782	5.79e-09	4.93e-08	184	184
BPHL	0.00318451	0.965779	0.976102	184	184
PLA2G2A	-0.412741	5.81e-09	4.95e-08	184	183
APOH	-0.412642	5.86e-09	4.99e-08	184	84
ATOH8	-0.412453	5.96e-09	5.07e-08	184	184
DHRS11	-0.4123	6.05e-09	5.13e-08	184	184
TPH1	-0.412298	6.05e-09	5.13e-08	184	170
HOXB6	-0.412266	6.07e-09	5.15e-08	184	184
BPY2	0.0200648	0.786895	0.842132	184	6
KCNA3	-0.412191	6.11e-09	5.18e-08	184	184
ROBO4	-0.412061	6.19e-09	5.24e-08	184	184
BRCA1	0.0227902	0.758787	0.81954	184	184
PNRC2	-0.411912	6.27e-09	5.31e-08	184	184
LEAP2	-0.411848	6.31e-09	5.34e-08	184	182
SYP	-0.411824	6.32e-09	5.35e-08	184	184
BRD2	-0.0325076	0.661339	0.739144	184	184
BRD3	-0.033925	0.647544	0.727439	184	184
VWF	-0.411649	6.43e-09	5.43e-08	184	184
C4orf29	-0.411594	6.46e-09	5.46e-08	184	184
SPTAN1	-0.411478	6.53e-09	5.51e-08	184	184
NR1H4	-0.411454	6.54e-09	5.52e-08	184	112
PPM1K	-0.411432	6.56e-09	5.53e-08	184	184
ANKRD58	-0.411088	6.77e-09	5.7e-08	184	184
BREA2	0.0471992	0.524625	0.619231	184	184
BRE	0.00505059	0.945751	0.961981	184	184
QRSL1	-0.411014	6.81e-09	5.73e-08	184	184
BRF2	-0.0346857	0.640189	0.721188	184	184
IKZF3	-0.410841	6.92e-09	5.82e-08	184	183
C14orf73	-0.410838	6.93e-09	5.82e-08	184	183
EDEM3	-0.410825	6.93e-09	5.82e-08	184	184
SELL	-0.41076	6.98e-09	5.85e-08	184	184
CDK5RAP3	-0.410564	7.1e-09	5.95e-08	184	184
NRAP	-0.410495	7.15e-09	5.99e-08	184	91
CAMK1	-0.41037	7.23e-09	6.05e-08	184	184
FGF18	-0.410316	7.27e-09	6.07e-08	184	182
ACTR8	-0.410154	7.38e-09	6.16e-08	184	184
PBXIP1	-0.409807	7.62e-09	6.35e-08	184	184
CYP3A7	-0.409797	7.62e-09	6.35e-08	184	154
TLX1	-0.409649	7.73e-09	6.43e-08	184	165
ADORA2A	-0.409629	7.74e-09	6.44e-08	184	184
BRWD1	-0.00478615	0.948588	0.963903	184	184
LRRC2	-0.409364	7.93e-09	6.59e-08	184	177
AKAP1	-0.409335	7.95e-09	6.61e-08	184	184
SLC4A8	-0.40927	8e-09	6.64e-08	184	184
GPR81	-0.409259	8.01e-09	6.65e-08	184	182
HOXB13	-0.409161	8.08e-09	6.7e-08	184	169
AKAP2	-0.409111	8.12e-09	6.73e-08	184	184
LY6G5C	-0.409003	8.2e-09	6.79e-08	184	184
ALDH2	-0.408986	8.21e-09	6.8e-08	184	184
RFX6	-0.408873	8.3e-09	6.87e-08	184	103
AQP2	-0.408855	8.31e-09	6.87e-08	184	109
PDE8B	-0.408838	8.32e-09	6.88e-08	184	184
BTAF1	-0.0420528	0.570853	0.660329	184	184
MACC1	-0.408802	8.35e-09	6.9e-08	184	184
C6orf64	-0.408703	8.43e-09	6.96e-08	184	184
DBNDD2	-0.408606	8.5e-09	7.02e-08	184	184
FYN	-0.408555	8.54e-09	7.04e-08	184	184
BMS1P5	-0.408362	8.69e-09	7.16e-08	184	184
LIPH	-0.408314	8.73e-09	7.18e-08	184	184
CADPS	-0.408177	8.84e-09	7.27e-08	184	178
BTBD1	0.0256594	0.729534	0.796315	184	184
ZNF234	-0.408034	8.96e-09	7.36e-08	184	184
TAPT1	-0.407906	9.07e-09	7.44e-08	184	184
SLC9A8	-0.407817	9.14e-09	7.5e-08	184	184
C17orf57	-0.407795	9.16e-09	7.51e-08	184	184
FAM169B	-0.407744	9.2e-09	7.54e-08	184	117
FXN	-0.407715	9.23e-09	7.56e-08	184	184
ZNF473	-0.407521	9.39e-09	7.68e-08	184	184
C11orf92	-0.407474	9.43e-09	7.71e-08	184	184
CD5	-0.40747	9.43e-09	7.71e-08	184	184
SPCS1	-0.407396	9.5e-09	7.76e-08	184	184
CD200	-0.407378	9.51e-09	7.77e-08	184	184
KCNQ1	-0.407274	9.6e-09	7.83e-08	184	184
SCUBE1	-0.407118	9.74e-09	7.93e-08	184	181
DPAGT1	-0.407051	9.8e-09	7.98e-08	184	184
TEX11	-0.406921	9.92e-09	8.06e-08	184	146
TMPRSS7	-0.406649	1.02e-08	8.25e-08	184	140
PCMTD2	-0.40664	1.02e-08	8.26e-08	184	184
BMI1	-0.406557	1.03e-08	8.32e-08	184	184
DLC1	-0.40631	1.05e-08	8.49e-08	184	184
FBXL14	-0.406282	1.05e-08	8.51e-08	184	184
TMED4	-0.406263	1.05e-08	8.52e-08	184	184
ACADSB	-0.406076	1.07e-08	8.65e-08	184	184
ZNF441	-0.405818	1.1e-08	8.85e-08	184	184
TXK	-0.405661	1.11e-08	8.97e-08	184	184
AMIGO3	-0.405528	1.13e-08	9.07e-08	184	184
C14orf139	-0.405474	1.13e-08	9.11e-08	184	184
STX18	-0.405472	1.13e-08	9.11e-08	184	184
TFR2	-0.405457	1.13e-08	9.12e-08	184	184
TPSG1	-0.405319	1.15e-08	9.23e-08	184	145
SLCO2B1	-0.405275	1.15e-08	9.26e-08	184	184
BUB1	-0.0445922	0.547803	0.639506	184	184
FLT3	-0.405245	1.15e-08	9.28e-08	184	171
GABRB3	-0.405142	1.17e-08	9.36e-08	184	181
FIG4	-0.405039	1.18e-08	9.44e-08	184	184
ZNF776	-0.404914	1.19e-08	9.54e-08	184	184
BYSL	-0.0490091	0.508832	0.604523	184	184
TNFRSF17	-0.404865	1.2e-08	9.58e-08	184	176
ORM1	-0.404804	1.2e-08	9.62e-08	184	98
PBOV1	-0.404744	1.21e-08	9.67e-08	184	127
C10orf105	0.0242992	0.743356	0.807551	184	183
EBI3	-0.40432	1.26e-08	1e-07	184	183
HTR1B	-0.404128	1.28e-08	1.02e-07	184	177
CCL16	-0.404028	1.29e-08	1.03e-07	184	110
RNFT2	-0.403924	1.3e-08	1.04e-07	184	184
MTMR11	-0.403908	1.3e-08	1.04e-07	184	184
RNF41	-0.403788	1.32e-08	1.05e-07	184	184
COQ10A	-0.403651	1.33e-08	1.06e-07	184	184
NEUROG3	-0.403361	1.37e-08	1.09e-07	184	85
KCNH4	-0.40306	1.41e-08	1.11e-07	184	176
PDE1A	-0.402993	1.41e-08	1.12e-07	184	184
KBTBD3	-0.402992	1.42e-08	1.12e-07	184	184
C10orf120	0.0133032	0.857756	0.896854	184	41
LRRC70	-0.402987	1.42e-08	1.12e-07	184	184
AMN	-0.402872	1.43e-08	1.13e-07	184	184
SLC46A1	-0.402744	1.45e-08	1.14e-07	184	184
C10orf129	-0.0493231	0.506116	0.602249	184	72
EEPD1	-0.402738	1.45e-08	1.14e-07	184	184
C8orf77	-0.402735	1.45e-08	1.14e-07	184	184
RXFP4	-0.402721	1.45e-08	1.14e-07	184	140
ACSS2	-0.402708	1.45e-08	1.14e-07	184	184
C10orf18	-0.0117398	0.874325	0.909222	184	184
ZNF764	-0.4027	1.45e-08	1.14e-07	184	184
MNS1	-0.402606	1.47e-08	1.15e-07	184	184
XPC	-0.402517	1.48e-08	1.16e-07	184	184
C10orf28	0.00271305	0.970843	0.97972	184	184
CCDC66	-0.402481	1.48e-08	1.16e-07	184	184
RBP5	-0.402433	1.49e-08	1.17e-07	184	184
SLCO2A1	-0.402373	1.5e-08	1.17e-07	184	184
PDXDC2	-0.402326	1.5e-08	1.18e-07	184	184
LOC440944	-0.402224	1.52e-08	1.19e-07	184	184
GMPPA	-0.40221	1.52e-08	1.19e-07	184	184
C10orf47	-0.0393904	0.5955	0.681833	184	184
RNF148	-0.40219	1.52e-08	1.19e-07	184	159
SLC12A7	-0.402158	1.53e-08	1.19e-07	184	184
KDELR3	-0.402035	1.54e-08	1.21e-07	184	184
C10orf54	-0.0172258	0.81647	0.865003	184	184
GDPD5	-0.402013	1.55e-08	1.21e-07	184	184
CRBN	-0.401999	1.55e-08	1.21e-07	184	184
PARM1	-0.40194	1.56e-08	1.21e-07	184	184
ZNF468	-0.401904	1.56e-08	1.22e-07	184	184
STARD13	-0.40185	1.57e-08	1.22e-07	184	184
C17orf68	-0.401767	1.58e-08	1.23e-07	184	184
FGFR1OP	-0.401606	1.6e-08	1.25e-07	184	184
SOX17	-0.401593	1.6e-08	1.25e-07	184	184
MAPRE2	-0.401568	1.61e-08	1.25e-07	184	184
VEPH1	-0.401546	1.61e-08	1.25e-07	184	180
TRAM1	-0.401521	1.61e-08	1.25e-07	184	184
ZNF831	-0.401485	1.62e-08	1.26e-07	184	183
ACOXL	-0.401421	1.63e-08	1.26e-07	184	176
HTR4	-0.401231	1.66e-08	1.28e-07	184	101
MUC2	-0.401209	1.66e-08	1.28e-07	184	166
ITGA7	-0.401174	1.67e-08	1.29e-07	184	184
PHTF1	-0.401064	1.68e-08	1.3e-07	184	184
FXYD4	-0.400693	1.74e-08	1.34e-07	184	114
SNPH	-0.400688	1.74e-08	1.34e-07	184	184
GMPR	-0.40065	1.75e-08	1.35e-07	184	184
SCCPDH	-0.400597	1.75e-08	1.35e-07	184	184
FAM78A	-0.400545	1.76e-08	1.36e-07	184	184
ESRRG	-0.40047	1.77e-08	1.36e-07	184	179
ASB12	-0.400274	1.8e-08	1.39e-07	184	149
MOAP1	-0.400243	1.81e-08	1.39e-07	184	184
IL3RA	-0.400138	1.83e-08	1.4e-07	184	184
UBASH3A	-0.400128	1.83e-08	1.4e-07	184	183
MEF2C	-0.399849	1.87e-08	1.44e-07	184	184
C11orf24	-0.0117446	0.874274	0.909216	184	184
MIR17HG	-0.399811	1.88e-08	1.44e-07	184	184
MLEC	-0.399785	1.89e-08	1.44e-07	184	184
SSTR2	-0.399742	1.89e-08	1.45e-07	184	183
CAPN13	-0.399713	1.9e-08	1.45e-07	184	173
C11orf35	0.0473503	0.523296	0.618134	184	184
CR2	-0.399702	1.9e-08	1.45e-07	184	163
C11orf40	0.00845202	0.909341	0.935779	184	8
PRAP1	-0.399692	1.9e-08	1.45e-07	184	169
CUZD1	-0.399539	1.93e-08	1.47e-07	184	183
RNASE1	-0.399334	1.96e-08	1.5e-07	184	184
SLAMF6	-0.399226	1.98e-08	1.51e-07	184	184
ITM2C	-0.399218	1.98e-08	1.51e-07	184	184
CCL28	-0.399215	1.98e-08	1.51e-07	184	184
XYLB	-0.399214	1.98e-08	1.51e-07	184	184
CCL25	-0.399131	2e-08	1.52e-07	184	128
JAK2	-0.399	2.02e-08	1.54e-07	184	184
TBRG1	-0.398899	2.04e-08	1.55e-07	184	184
ARFGAP1	-0.398883	2.04e-08	1.55e-07	184	184
C11orf58	0.0148503	0.84142	0.884391	184	184
GIF	-0.398589	2.1e-08	1.59e-07	184	92
CDC42SE2	-0.398543	2.1e-08	1.59e-07	184	184
TLX1NB	-0.398529	2.11e-08	1.6e-07	184	127
ANXA4	-0.398451	2.12e-08	1.61e-07	184	184
KIAA1462	-0.39838	2.14e-08	1.62e-07	184	184
C11orf86	-0.39825	2.16e-08	1.63e-07	184	136
TBC1D1	-0.398064	2.2e-08	1.66e-07	184	184
PRRT2	-0.398004	2.21e-08	1.67e-07	184	184
PELI2	-0.397943	2.22e-08	1.67e-07	184	184
CHST13	-0.39789	2.23e-08	1.68e-07	184	183
NPRL2	-0.397881	2.23e-08	1.68e-07	184	184
FCAMR	-0.397627	2.28e-08	1.72e-07	184	154
TRAK1	-0.397591	2.29e-08	1.72e-07	184	184
TTC39A	-0.397587	2.29e-08	1.72e-07	184	184
HSPA12B	-0.397443	2.32e-08	1.74e-07	184	184
C11orf83	0.00870829	0.906605	0.933726	184	184
ZNF320	-0.397382	2.33e-08	1.75e-07	184	184
RAI2	-0.397335	2.34e-08	1.76e-07	184	184
MBOAT1	-0.397143	2.38e-08	1.79e-07	184	184
GMPPB	-0.397133	2.38e-08	1.79e-07	184	184
C6orf134	-0.396975	2.42e-08	1.81e-07	184	184
ACRBP	-0.396847	2.45e-08	1.83e-07	184	183
MYLIP	-0.39679	2.46e-08	1.84e-07	184	184
KCNJ13	-0.396711	2.47e-08	1.85e-07	184	184
C11orf94	0.00390378	0.958056	0.970879	184	36
QARS	-0.39669	2.48e-08	1.85e-07	184	184
PRSS33	-0.396681	2.48e-08	1.85e-07	184	138
PIP4K2A	-0.396577	2.5e-08	1.87e-07	184	184
HABP4	-0.396564	2.51e-08	1.87e-07	184	184
GRIA4	-0.396558	2.51e-08	1.87e-07	184	165
SELP	-0.396536	2.51e-08	1.88e-07	184	184
C3orf19	-0.396531	2.51e-08	1.88e-07	184	184
ZNF789	-0.396473	2.53e-08	1.88e-07	184	184
ACAN	-0.396399	2.54e-08	1.9e-07	184	184
APBB1IP	-0.396259	2.57e-08	1.92e-07	184	184
ANKRD28	-0.396185	2.59e-08	1.93e-07	184	184
CCR4	-0.396184	2.59e-08	1.93e-07	184	182
C20orf46	-0.395944	2.65e-08	1.97e-07	184	184
DGAT2	-0.395866	2.67e-08	1.98e-07	184	184
C12orf39	-0.040929	0.581198	0.669411	184	38
C12orf40	0.0184833	0.803336	0.855046	184	71
TMEM50B	-0.395862	2.67e-08	1.98e-07	184	184
TUBB1	-0.39579	2.68e-08	1.99e-07	184	184
TTPA	-0.395771	2.69e-08	1.99e-07	184	131
ABHD11	-0.395735	2.7e-08	2e-07	184	184
C12orf45	0.00927338	0.900575	0.929322	184	184
SSR4	-0.395695	2.71e-08	2.01e-07	184	184
NEURL2	-0.395335	2.79e-08	2.07e-07	184	184
C7orf42	-0.395323	2.8e-08	2.07e-07	184	184
C2CD4A	-0.395263	2.81e-08	2.08e-07	184	184
C12orf50	-0.0132485	0.858335	0.89718	184	68
C12orf51	-0.0350937	0.636259	0.717728	184	184
ITGA10	-0.395224	2.82e-08	2.08e-07	184	184
MBOAT4	-0.395197	2.83e-08	2.09e-07	184	183
ABCA10	-0.395128	2.84e-08	2.1e-07	184	183
PRSS30P	-0.39512	2.85e-08	2.1e-07	184	149
C6orf89	-0.394931	2.89e-08	2.13e-07	184	184
BAAT	-0.394881	2.91e-08	2.14e-07	184	182
CCDC129	-0.394635	2.97e-08	2.19e-07	184	147
GABRD	-0.394626	2.97e-08	2.19e-07	184	184
C12orf61	0.0383157	0.605584	0.690813	184	184
SPHK2	-0.394615	2.97e-08	2.19e-07	184	184
ATP8B5P	-0.394608	2.98e-08	2.19e-07	184	183
C12orf65	-0.00255737	0.972515	0.980647	184	184
SAMD14	-0.394608	2.98e-08	2.19e-07	184	184
ARHGAP4	-0.394547	2.99e-08	2.2e-07	184	184
EXOC3L2	-0.394421	3.03e-08	2.22e-07	184	184
SULT1A2	-0.394143	3.1e-08	2.27e-07	184	165
CLIC6	-0.39411	3.11e-08	2.28e-07	184	184
GIMAP4	-0.394099	3.11e-08	2.28e-07	184	184
TMPRSS5	-0.394089	3.11e-08	2.28e-07	184	182
DAGLA	-0.394052	3.12e-08	2.28e-07	184	184
GRM2	-0.393995	3.14e-08	2.3e-07	184	184
C12orf76	0.0253951	0.732213	0.798418	184	184
C12orf77	0.0186045	0.802073	0.854038	184	65
TERT	-0.393886	3.17e-08	2.32e-07	184	178
STS	-0.393869	3.17e-08	2.32e-07	184	184
PON1	-0.393626	3.24e-08	2.36e-07	184	123
CD79B	-0.393624	3.24e-08	2.36e-07	184	184
ITIH2	-0.39353	3.27e-08	2.38e-07	184	158
C13orf26	0.0126236	0.864952	0.902177	184	29
C13orf27	-0.00095105	0.989777	0.993081	184	184
C12orf62	-0.39344	3.3e-08	2.4e-07	184	184
GNAQ	-0.393421	3.3e-08	2.4e-07	184	184
ACOT8	-0.39339	3.31e-08	2.41e-07	184	184
SIM2	-0.393269	3.34e-08	2.43e-07	184	184
SCAMP5	-0.39324	3.35e-08	2.44e-07	184	184
C13orf35	-0.0426864	0.56506	0.655132	184	96
NLRP11	-0.393053	3.41e-08	2.47e-07	184	125
SYPL2	-0.393004	3.42e-08	2.48e-07	184	184
SRC	-0.392917	3.45e-08	2.5e-07	184	184
RNF123	-0.392904	3.45e-08	2.5e-07	184	184
C14orf101	-0.0131191	0.859704	0.898277	184	184
C16orf89	-0.392857	3.47e-08	2.51e-07	184	173
ZNF702P	-0.392695	3.52e-08	2.55e-07	184	183
CYMP	-0.392592	3.55e-08	2.57e-07	184	80
SYBU	-0.392423	3.6e-08	2.6e-07	184	184
C2	-0.392422	3.6e-08	2.6e-07	184	184
TIE1	-0.39242	3.6e-08	2.6e-07	184	184
NANS	-0.392369	3.62e-08	2.61e-07	184	184
ATP6V0A2	-0.392305	3.64e-08	2.63e-07	184	184
EIF4EBP2	-0.392282	3.64e-08	2.63e-07	184	184
FICD	-0.392235	3.66e-08	2.64e-07	184	184
TCP10L2	-0.392233	3.66e-08	2.64e-07	184	77
EMID1	-0.392007	3.73e-08	2.68e-07	184	184
KCNJ10	-0.391989	3.74e-08	2.69e-07	184	184
LCORL	-0.391971	3.74e-08	2.69e-07	184	184
MDK	-0.391969	3.74e-08	2.69e-07	184	184
CMTM7	-0.391952	3.75e-08	2.69e-07	184	184
MAK	-0.391939	3.75e-08	2.69e-07	184	184
C14orf145	-0.00530827	0.942988	0.960288	184	184
ZBTB20	-0.391899	3.77e-08	2.7e-07	184	184
EFNA2	-0.391691	3.84e-08	2.75e-07	184	157
UNC13A	-0.39166	3.85e-08	2.75e-07	184	184
EXOG	-0.391589	3.87e-08	2.77e-07	184	184
PARP8	-0.391534	3.89e-08	2.78e-07	184	184
TDGF1	-0.391489	3.9e-08	2.79e-07	184	153
DPP4	-0.391423	3.93e-08	2.8e-07	184	184
GMFG	-0.391255	3.98e-08	2.84e-07	184	184
ACAT1	-0.391218	4e-08	2.85e-07	184	184
MTTP	-0.391147	4.02e-08	2.87e-07	184	167
AATK	-0.391059	4.05e-08	2.89e-07	184	184
C14orf169	0.0228515	0.758158	0.819124	184	184
C14orf174	0.00603252	0.935225	0.954466	184	184
MRO	-0.390857	4.12e-08	2.93e-07	184	180
PRSS3	-0.390753	4.16e-08	2.96e-07	184	181
GTF2H2C	-0.390747	4.16e-08	2.96e-07	184	184
JTB	-0.390743	4.16e-08	2.96e-07	184	184
ATF7IP2	-0.390686	4.18e-08	2.97e-07	184	184
PLEKHG7	-0.390591	4.22e-08	2.99e-07	184	176
RAVER2	-0.390296	4.33e-08	3.07e-07	184	184
C14orf183	0.0246621	0.73966	0.804491	184	99
CACNA2D4	-0.390263	4.34e-08	3.08e-07	184	184
C14orf19	-0.00293085	0.968504	0.978365	184	184
APOBEC4	-0.390209	4.36e-08	3.09e-07	184	123
LOC253039	-0.390119	4.39e-08	3.11e-07	184	184
CPVL	-0.38996	4.45e-08	3.15e-07	184	184
CRY1	-0.389953	4.46e-08	3.15e-07	184	184
CCDC107	-0.389792	4.52e-08	3.19e-07	184	184
PLCXD3	-0.389719	4.55e-08	3.21e-07	184	165
ZNF45	-0.389614	4.59e-08	3.24e-07	184	184
FLT4	-0.38953	4.62e-08	3.26e-07	184	184
PHACTR2	-0.389502	4.63e-08	3.27e-07	184	184
DOK7	-0.389469	4.65e-08	3.27e-07	184	184
PCDH1	-0.389469	4.65e-08	3.27e-07	184	184
RHOBTB2	-0.389384	4.68e-08	3.3e-07	184	184
NEDD9	-0.389372	4.69e-08	3.3e-07	184	184
MTMR14	-0.389264	4.73e-08	3.33e-07	184	184
SLC2A2	-0.389247	4.74e-08	3.33e-07	184	98
C15orf5	-0.389232	4.74e-08	3.33e-07	184	181
ENG	-0.389213	4.75e-08	3.34e-07	184	184
PAFAH2	-0.389155	4.77e-08	3.35e-07	184	184
C14orf70	-0.0350934	0.636262	0.717728	184	21
CDKN2A	-0.389078	4.81e-08	3.37e-07	184	184
CA4	-0.389018	4.83e-08	3.39e-07	184	120
FAM163A	-0.389006	4.84e-08	3.39e-07	184	178
ACOT6	-0.388902	4.88e-08	3.42e-07	184	136
C1orf88	-0.388782	4.93e-08	3.45e-07	184	181
C21orf130	-0.388488	5.05e-08	3.54e-07	184	154
LOC648740	-0.388442	5.07e-08	3.55e-07	184	173
ZNF573	-0.38833	5.12e-08	3.58e-07	184	184
ZNF493	-0.388327	5.13e-08	3.58e-07	184	184
C15orf24	0.0460671	0.534629	0.628241	184	184
C15orf26	0.0106975	0.885403	0.917474	184	164
MAP2K6	-0.388236	5.17e-08	3.61e-07	184	184
SLC35C1	-0.388225	5.17e-08	3.61e-07	184	184
IDUA	-0.388135	5.21e-08	3.64e-07	184	184
TCF21	-0.388107	5.22e-08	3.64e-07	184	184
CELSR3	-0.387941	5.3e-08	3.69e-07	184	184
FEV	-0.387916	5.31e-08	3.7e-07	184	118
GNG7	-0.387733	5.39e-08	3.75e-07	184	184
C15orf37	0.00430757	0.953722	0.967666	184	184
C15orf38	-0.0373508	0.614701	0.69914	184	184
C15orf39	0.0304393	0.681674	0.756373	184	184
GLB1L2	-0.387715	5.4e-08	3.76e-07	184	184
C15orf41	0.039325	0.596112	0.682413	184	184
C8orf80	-0.387693	5.41e-08	3.76e-07	184	179
C15orf43	-0.0426334	0.565543	0.655542	184	27
C15orf44	0.0339466	0.647335	0.727367	184	184
TTC13	-0.387643	5.43e-08	3.78e-07	184	184
LOC100132707	-0.387598	5.45e-08	3.79e-07	184	184
HAO2	-0.387528	5.49e-08	3.81e-07	184	101
PRSS35	-0.387493	5.5e-08	3.82e-07	184	180
TRPM2	-0.387269	5.61e-08	3.89e-07	184	184
NCRNA00095	-0.387189	5.65e-08	3.92e-07	184	184
HDHD3	-0.387184	5.65e-08	3.92e-07	184	184
TRAK2	-0.387139	5.67e-08	3.93e-07	184	184
FAM167B	-0.386962	5.76e-08	3.99e-07	184	184
ANXA10	-0.386927	5.78e-08	4e-07	184	174
ZNF238	-0.386872	5.8e-08	4.01e-07	184	184
MYO6	-0.386771	5.85e-08	4.04e-07	184	184
INPP5J	-0.386708	5.89e-08	4.06e-07	184	184
TMEM53	-0.386548	5.97e-08	4.12e-07	184	184
C15orf62	-0.0107242	0.885119	0.917321	184	184
DNAH8	-0.386547	5.97e-08	4.12e-07	184	143
C16orf11	-0.0437208	0.555661	0.646319	184	104
EEF1DP3	-0.38654	5.97e-08	4.12e-07	184	175
C16orf3	-0.037466	0.61361	0.698001	184	182
HIF3A	-0.386396	6.04e-08	4.16e-07	184	184
AMPD2	-0.386356	6.06e-08	4.17e-07	184	184
ANKRD55	-0.386355	6.06e-08	4.17e-07	184	159
CHST4	-0.386063	6.22e-08	4.27e-07	184	172
C16orf52	0.0040545	0.956439	0.969558	184	184
C16orf53	-0.0351086	0.636115	0.717683	184	184
NTN4	-0.385976	6.26e-08	4.3e-07	184	184
ZNF91	-0.385839	6.34e-08	4.35e-07	184	184
FAM38B	-0.385398	6.58e-08	4.5e-07	184	184
AGFG2	-0.385208	6.69e-08	4.57e-07	184	184
B3GALT2	-0.385024	6.79e-08	4.65e-07	184	184
HINT3	-0.384802	6.92e-08	4.73e-07	184	184
USH2A	-0.384755	6.95e-08	4.74e-07	184	181
ITIH4	-0.384688	6.99e-08	4.77e-07	184	184
CYP3A4	-0.384664	7e-08	4.78e-07	184	150
RASSF6	-0.384634	7.02e-08	4.79e-07	184	184
GK	-0.384564	7.06e-08	4.81e-07	184	184
C16orf71	-0.0367123	0.620767	0.704392	184	184
GDA	-0.384531	7.08e-08	4.83e-07	184	180
DCHS1	-0.384308	7.21e-08	4.92e-07	184	184
LOC100128542	-0.384262	7.24e-08	4.93e-07	184	127
C16orf75	0.00431471	0.953646	0.967666	184	184
C16orf78	0.0317199	0.669055	0.745451	184	11
CDC42BPA	-0.384104	7.34e-08	5e-07	184	184
FAM92B	-0.383896	7.47e-08	5.08e-07	184	112
PARP4	-0.38387	7.49e-08	5.09e-07	184	184
UPRT	-0.383788	7.54e-08	5.12e-07	184	184
ROR1	-0.383608	7.65e-08	5.2e-07	184	184
UNC13B	-0.383443	7.76e-08	5.26e-07	184	184
ZG16	-0.383321	7.84e-08	5.31e-07	184	85
C16orf88	0.00225328	0.975783	0.983082	184	184
C17orf86	-0.383293	7.86e-08	5.32e-07	184	184
BMP5	-0.383256	7.88e-08	5.34e-07	184	155
GSTA2	-0.383091	7.99e-08	5.4e-07	184	112
RAMP1	-0.383089	7.99e-08	5.4e-07	184	184
IFITM2	-0.383044	8.03e-08	5.42e-07	184	184
GALNT5	-0.383035	8.03e-08	5.42e-07	184	184
RAB11FIP2	-0.382925	8.11e-08	5.47e-07	184	184
VPS13C	-0.382867	8.15e-08	5.5e-07	184	184
ORMDL1	-0.382861	8.15e-08	5.5e-07	184	184
C17orf104	-0.00604269	0.935117	0.954452	184	184
SLC26A7	-0.382819	8.18e-08	5.52e-07	184	175
ZNF396	-0.382773	8.21e-08	5.54e-07	184	184
TREH	-0.382726	8.24e-08	5.55e-07	184	132
NPR1	-0.382689	8.27e-08	5.57e-07	184	184
CD72	-0.382606	8.33e-08	5.6e-07	184	184
DCX	-0.382548	8.37e-08	5.63e-07	184	141
FAM119A	-0.382541	8.37e-08	5.63e-07	184	184
TSGA10	-0.382495	8.4e-08	5.65e-07	184	184
GYPE	-0.382486	8.41e-08	5.65e-07	184	176
C5orf56	-0.382449	8.44e-08	5.67e-07	184	184
CETP	-0.382436	8.45e-08	5.67e-07	184	184
FAM122C	-0.382375	8.49e-08	5.7e-07	184	184
KRTAP5-5	-0.382369	8.49e-08	5.7e-07	184	105
C17orf50	0.0277642	0.708317	0.779238	184	158
C17orf51	0.0458009	0.536995	0.630433	184	184
LOC387646	-0.382246	8.58e-08	5.76e-07	184	183
C2CD2L	-0.382217	8.6e-08	5.77e-07	184	184
ZCCHC18	-0.382035	8.74e-08	5.85e-07	184	183
TRIM36	-0.382027	8.74e-08	5.85e-07	184	184
TMEM170A	-0.382016	8.75e-08	5.86e-07	184	184
C17orf58	0.00270362	0.970944	0.97972	184	184
C17orf59	0.0324049	0.662343	0.73986	184	184
C2orf77	-0.381996	8.76e-08	5.87e-07	184	184
C17orf61	-0.035034	0.636834	0.718051	184	184
DARC	-0.381985	8.77e-08	5.87e-07	184	181
HEXB	-0.38193	8.81e-08	5.89e-07	184	184
[truncated: 18,142 more rows]
