# Supplementary material for: Comprehensive Analysis of GLUT1 Immune Infiltrates and ceRNA Network in Human Esophageal Carcinoma
Source: Front Oncol. 2021 May 28;11:665388. doi: 10.3389/fonc.2021.665388 (PMC8195627; doi:10.3389/fonc.2021.665388)
Supplement: Supplementary Table 3 — The GO and KEGG enrichment analysis of GLUT1 related genes. [file Table_3.xlsx]

## Sheet: Sheet1
Supplementary Table 3. The GO and KEGG enrichment analysis of GLUT1 related genes.
ONTOLOGY	ID	Description	GeneRatio	BgRatio	pvalue	p.adjust	qvalue	geneID	Count
BP	GO:0008544	epidermis development	18/85	464/18670	2.45697e-12	3.96309e-09	3.44751e-09	BNC1/CDH3/COL17A1/DSC3/DSG3/GJB5/SFN/IRF6/KRT6A/KRT6B/KRT14/KRT16/KRT17/PKP1/PTHLH/TP63/CELSR1/PERP	18
BP	GO:0043588	skin development	15/85	419/18670	6.17272e-10	4.9783e-07	4.33065e-07	CDH3/DSC3/DSG3/GJB3/SFN/IRF6/KRT6A/KRT6B/KRT14/KRT16/KRT17/PKP1/TP63/CELSR1/PERP	15
BP	GO:0030216	keratinocyte differentiation	13/85	305/18670	1.17884e-09	6.33824e-07	5.51367e-07	CDH3/DSC3/DSG3/SFN/IRF6/KRT6A/KRT6B/KRT14/KRT16/KRT17/PKP1/TP63/PERP	13
BP	GO:0070268	cornification	9/85	112/18670	2.04408e-09	8.24273e-07	7.1704e-07	DSC3/DSG3/KRT6A/KRT6B/KRT14/KRT16/KRT17/PKP1/PERP	9
BP	GO:0031424	keratinization	11/85	224/18670	5.68134e-09	1.8328e-06	1.59436e-06	CDH3/DSC3/DSG3/SFN/KRT6A/KRT6B/KRT14/KRT16/KRT17/PKP1/PERP	11
BP	GO:0009913	epidermal cell differentiation	13/85	358/18670	8.11862e-09	2.18256e-06	1.89862e-06	CDH3/DSC3/DSG3/SFN/IRF6/KRT6A/KRT6B/KRT14/KRT16/KRT17/PKP1/TP63/PERP	13
BP	GO:0042303	molting cycle	6/85	112/18670	1.21182e-05	0.00244332	0.00212546	CDH3/KRT14/KRT16/KRT17/TP63/CELSR1	6
BP	GO:0042633	hair cycle	6/85	112/18670	1.21182e-05	0.00244332	0.00212546	CDH3/KRT14/KRT16/KRT17/TP63/CELSR1	6
BP	GO:0072073	kidney epithelium development	6/85	140/18670	4.29398e-05	0.00695585	0.00605093	AGT/SDC1/HNF1B/WNT7B/PROM1/SPRY1	6
BP	GO:0043616	keratinocyte proliferation	4/85	43/18670	4.31237e-05	0.00695585	0.00605093	CDH3/SFN/IRF6/TP63	4
BP	GO:0045104	intermediate filament cytoskeleton organization	4/85	50/18670	7.85477e-05	0.0114171	0.0099318	KRT14/KRT16/KRT17/PKP1	4
BP	GO:0045103	intermediate filament-based process	4/85	51/18670	8.49381e-05	0.0114171	0.0099318	KRT14/KRT16/KRT17/PKP1	4
BP	GO:0001655	urogenital system development	8/85	330/18670	0.00012917	0.016027	0.013942	AGT/SERPINB5/SDC1/HNF1B/WNT7B/TP63/PROM1/SPRY1	8
BP	GO:0045109	intermediate filament organization	3/85	23/18670	0.000151014	0.016239	0.0141264	KRT14/KRT17/PKP1	3
BP	GO:0061436	establishment of skin barrier	3/85	23/18670	0.000151014	0.016239	0.0141264	SFN/KRT16/TP63	3
BP	GO:0033561	regulation of water loss via skin	3/85	26/18670	0.000219527	0.0221311	0.019252	SFN/KRT16/TP63	3
BP	GO:0007263	nitric oxide mediated signal transduction	3/85	29/18670	0.000305494	0.028986	0.0252151	AGT/SPINK1/DDAH1	3
BP	GO:0034330	cell junction organization	7/85	290/18670	0.000356149	0.0309778	0.0269478	AGT/CDH3/COL17A1/KRT14/PKP1/FSCN1/PERP	7
BP	GO:0030073	insulin secretion	6/85	207/18670	0.000364897	0.0309778	0.0269478	ARRB1/ICA1/SLC2A1/HNF1B/VSNL1/NR0B2	6
BP	GO:0010837	regulation of keratinocyte proliferation	3/85	33/18670	0.000450199	0.0363085	0.031585	CDH3/SFN/TP63	3
BP	GO:0046879	hormone secretion	7/85	312/18670	0.000551266	0.0401811	0.0349538	AGT/ARRB1/ICA1/SLC2A1/HNF1B/VSNL1/NR0B2	7
BP	GO:0040036	regulation of fibroblast growth factor receptor signaling pathway	3/85	36/18670	0.000583381	0.0401811	0.0349538	GPC1/FGFBP1/SPRY1	3
BP	GO:0045682	regulation of epidermis development	4/85	85/18670	0.000611939	0.0401811	0.0349538	CDH3/SFN/KRT17/TP63	4
BP	GO:0001942	hair follicle development	4/85	86/18670	0.000639581	0.0401811	0.0349538	CDH3/KRT17/TP63/CELSR1	4
BP	GO:0009914	hormone transport	7/85	322/18670	0.000664311	0.0401811	0.0349538	AGT/ARRB1/ICA1/SLC2A1/HNF1B/VSNL1/NR0B2	7
BP	GO:0022404	molting cycle process	4/85	88/18670	0.000697503	0.0401811	0.0349538	CDH3/KRT17/TP63/CELSR1	4
BP	GO:0022405	hair cycle process	4/85	88/18670	0.000697503	0.0401811	0.0349538	CDH3/KRT17/TP63/CELSR1	4
BP	GO:0098773	skin epidermis development	4/85	88/18670	0.000697503	0.0401811	0.0349538	CDH3/KRT17/TP63/CELSR1	4
BP	GO:0045216	cell-cell junction organization	5/85	156/18670	0.000731727	0.0406992	0.0354044	AGT/CDH3/PKP1/FSCN1/PERP	5
BP	GO:0048608	reproductive structure development	8/85	431/18670	0.000770468	0.0409456	0.0356188	ARRB1/GJB3/GJB5/SERPINB5/SDC1/SOX15/WNT7B/TP63	8
BP	GO:0061458	reproductive system development	8/85	434/18670	0.000805892	0.0409456	0.0356188	ARRB1/GJB3/GJB5/SERPINB5/SDC1/SOX15/WNT7B/TP63	8
BP	GO:0034329	cell junction assembly	6/85	241/18670	0.000812312	0.0409456	0.0356188	AGT/CDH3/COL17A1/KRT14/PKP1/FSCN1	6
BP	GO:0072080	nephron tubule development	4/85	93/18670	0.000858418	0.0419584	0.0364999	AGT/HNF1B/WNT7B/PROM1	4
BP	GO:0061326	renal tubule development	4/85	95/18670	0.000929554	0.0431746	0.0375579	AGT/HNF1B/WNT7B/PROM1	4
BP	GO:0030072	peptide hormone secretion	6/85	250/18670	0.000982131	0.0431746	0.0375579	ARRB1/ICA1/SLC2A1/HNF1B/VSNL1/NR0B2	6
BP	GO:0001657	ureteric bud development	4/85	97/18670	0.00100475	0.0431746	0.0375579	AGT/SDC1/HNF1B/SPRY1	4
BP	GO:0007156	homophilic cell adhesion via plasma membrane adhesion molecules	5/85	168/18670	0.00102056	0.0431746	0.0375579	CDH3/DSC3/DSG3/FAT2/CELSR1	5
BP	GO:0072163	mesonephric epithelium development	4/85	98/18670	0.0010439	0.0431746	0.0375579	AGT/SDC1/HNF1B/SPRY1	4
BP	GO:0072164	mesonephric tubule development	4/85	98/18670	0.0010439	0.0431746	0.0375579	AGT/SDC1/HNF1B/SPRY1	4
BP	GO:0023061	signal release	8/85	462/18670	0.00120409	0.0476534	0.041454	AGT/ARRB1/ICA1/SLC2A1/HNF1B/VSNL1/NR0B2/PNKD	8
BP	GO:0001823	mesonephros development	4/85	102/18670	0.00121128	0.0476534	0.041454	AGT/SDC1/HNF1B/SPRY1	4
BP	GO:0050796	regulation of insulin secretion	5/85	176/18670	0.00125532	0.0480177	0.0417708	ARRB1/ICA1/SLC2A1/VSNL1/NR0B2	5
BP	GO:0031581	hemidesmosome assembly	2/85	12/18670	0.00131251	0.0480177	0.0417708	COL17A1/KRT14	2
BP	GO:0046883	regulation of hormone secretion	6/85	266/18670	0.00135019	0.0480177	0.0417708	AGT/ARRB1/ICA1/SLC2A1/VSNL1/NR0B2	6
BP	GO:0051341	regulation of oxidoreductase activity	4/85	107/18670	0.00144587	0.0480177	0.0417708	AGT/CDH3/DDAH1/NOSTRIN	4
BP	GO:0061138	morphogenesis of a branching epithelium	5/85	182/18670	0.00145598	0.0480177	0.0417708	AGT/HNF1B/TP63/CELSR1/SPRY1	5
BP	GO:0060425	lung morphogenesis	3/85	50/18670	0.00152964	0.0480177	0.0417708	WNT7B/CELSR1/SPRY1	3
BP	GO:0098742	cell-cell adhesion via plasma-membrane adhesion molecules	6/85	273/18670	0.00154091	0.0480177	0.0417708	CDH3/DSC3/DSG3/FAT2/CELSR1/CLDN18	6
BP	GO:0010838	positive regulation of keratinocyte proliferation	2/85	13/18670	0.00154657	0.0480177	0.0417708	CDH3/TP63	2
BP	GO:0051386	regulation of neurotrophin TRK receptor signaling pathway	2/85	13/18670	0.00154657	0.0480177	0.0417708	AGT/SPRY1	2
BP	GO:0060601	lateral sprouting from an epithelium	2/85	13/18670	0.00154657	0.0480177	0.0417708	TP63/CELSR1	2
BP	GO:0072009	nephron epithelium development	4/85	109/18670	0.001548	0.0480177	0.0417708	AGT/HNF1B/WNT7B/PROM1	4
BP	GO:0001822	kidney development	6/85	278/18670	0.00168926	0.0514108	0.0447225	AGT/SDC1/HNF1B/WNT7B/PROM1/SPRY1	6
BP	GO:0007219	Notch signaling pathway	5/85	193/18670	0.00188399	0.0562755	0.0489544	ARRB1/HNF1B/NR0B2/TP63/PERP	5
BP	GO:0001763	morphogenesis of a branching structure	5/85	196/18670	0.0020152	0.0591004	0.0514118	AGT/HNF1B/TP63/CELSR1/SPRY1	5
BP	GO:0070365	hepatocyte differentiation	2/85	15/18670	0.00206965	0.0596132	0.0518579	FRZB/HNF1B	2
BP	GO:0090183	regulation of kidney development	3/85	56/18670	0.00212132	0.0600296	0.0522201	AGT/HNF1B/PROM1	3
BP	GO:0072001	renal system development	6/85	293/18670	0.00220003	0.0611835	0.0532239	AGT/SDC1/HNF1B/WNT7B/PROM1/SPRY1	6
BP	GO:0097164	ammonium ion metabolic process	5/85	205/18670	0.00244901	0.0666509	0.05798	LPIN2/PNKD/SMPDL3B/CHDH/CHPT1	5
BP	GO:0007043	cell-cell junction assembly	4/85	124/18670	0.00247927	0.0666509	0.05798	AGT/CDH3/PKP1/FSCN1	4
BP	GO:0090276	regulation of peptide hormone secretion	5/85	208/18670	0.00260764	0.0689529	0.0599825	ARRB1/ICA1/SLC2A1/VSNL1/NR0B2	5
BP	GO:0001558	regulation of cell growth	7/85	416/18670	0.00287768	0.0748661	0.0651265	AGT/FRZB/SFN/KRT17/SEMA4B/IL17RB/CHPT1	7
BP	GO:0045683	negative regulation of epidermis development	2/85	18/18670	0.00298916	0.0765319	0.0665755	CDH3/TP63	2
BP	GO:0032768	regulation of monooxygenase activity	3/85	64/18670	0.00310618	0.0782855	0.068101	CDH3/DDAH1/NOSTRIN	3
BP	GO:0052548	regulation of endopeptidase activity	7/85	425/18670	0.00323884	0.0803731	0.069917	AGT/ARRB1/SFN/SERPINB5/SPINK1/TP63/PERP	7
BP	GO:0050673	epithelial cell proliferation	7/85	434/18670	0.00363377	0.0838345	0.0729281	CDH3/SFN/IRF6/SERPINB5/HNF1B/TP63/FGFBP1	7
BP	GO:0009308	amine metabolic process	4/85	138/18670	0.00364311	0.0838345	0.0729281	SULT1C2/PNKD/CHDH/GDPD1	4
BP	GO:0050891	multicellular organismal water homeostasis	3/85	68/18670	0.00368787	0.0838345	0.0729281	SFN/KRT16/TP63	3
BP	GO:0034104	negative regulation of tissue remodeling	2/85	20/18670	0.00369017	0.0838345	0.0729281	AGT/CLDN18	2
BP	GO:0051797	regulation of hair follicle development	2/85	20/18670	0.00369017	0.0838345	0.0729281	CDH3/KRT17	2
BP	GO:0060602	branch elongation of an epithelium	2/85	20/18670	0.00369017	0.0838345	0.0729281	HNF1B/SPRY1	2
BP	GO:0072006	nephron development	4/85	142/18670	0.00403366	0.0886408	0.0771091	AGT/HNF1B/WNT7B/PROM1	4
BP	GO:0060713	labyrinthine layer morphogenesis	2/85	21/18670	0.0040666	0.0886408	0.0771091	GJB5/WNT7B	2
BP	GO:1903055	positive regulation of extracellular matrix organization	2/85	21/18670	0.0040666	0.0886408	0.0771091	AGT/FSCN1	2
BP	GO:0060070	canonical Wnt signaling pathway	6/85	335/18670	0.00425434	0.0910647	0.0792177	CDH3/FRZB/SDC1/WNT7B/GPRC5B/ZBED3	6
BP	GO:0032024	positive regulation of insulin secretion	3/85	72/18670	0.00433186	0.0910647	0.0792177	ARRB1/VSNL1/NR0B2	3
BP	GO:0010842	retina layer formation	2/85	22/18670	0.00446008	0.0910647	0.0792177	PROM1/TSPAN12	2
BP	GO:0040037	negative regulation of fibroblast growth factor receptor signaling pathway	2/85	22/18670	0.00446008	0.0910647	0.0792177	GPC1/SPRY1	2
BP	GO:0090189	regulation of branching involved in ureteric bud morphogenesis	2/85	22/18670	0.00446008	0.0910647	0.0792177	AGT/HNF1B	2
BP	GO:0052547	regulation of peptidase activity	7/85	452/18670	0.00453298	0.0913962	0.0795061	AGT/ARRB1/SFN/SERPINB5/SPINK1/TP63/PERP	7
BP	GO:0030104	water homeostasis	3/85	74/18670	0.00467782	0.0931521	0.0810336	SFN/KRT16/TP63	3
BP	GO:0007422	peripheral nervous system development	3/85	75/18670	0.00485688	0.0940519	0.0818163	GPC1/ARTN/NDRG1	3
BP	GO:0016331	morphogenesis of embryonic epithelium	4/85	150/18670	0.00489793	0.0940519	0.0818163	HNF1B/WNT7B/TP63/CELSR1	4
BP	GO:0048754	branching morphogenesis of an epithelial tube	4/85	150/18670	0.00489793	0.0940519	0.0818163	AGT/HNF1B/CELSR1/SPRY1	4
BP	GO:0003002	regionalization	6/85	351/18670	0.00532595	0.100189	0.0871548	HNF1B/WNT7B/TP63/CELSR1/SPRY1/HES2	6
BP	GO:0051346	negative regulation of hydrolase activity	7/85	466/18670	0.00534174	0.100189	0.0871548	AGT/ARRB1/SFN/SERPINB5/SPINK1/SPRY1/PPP1R14C	7
BP	GO:0030856	regulation of epithelial cell differentiation	4/85	156/18670	0.00562228	0.102897	0.0895108	FRZB/SFN/TP63/PROM1	4
BP	GO:0010951	negative regulation of endopeptidase activity	5/85	250/18670	0.00568733	0.102897	0.0895108	AGT/ARRB1/SFN/SERPINB5/SPINK1	5
BP	GO:0031069	hair follicle morphogenesis	2/85	25/18670	0.00574132	0.102897	0.0895108	KRT17/TP63	2
BP	GO:0061217	regulation of mesonephros development	2/85	25/18670	0.00574132	0.102897	0.0895108	AGT/HNF1B	2
BP	GO:0060669	embryonic placenta morphogenesis	2/85	26/18670	0.00620147	0.107559	0.093566	GJB5/WNT7B	2
BP	GO:1900739	regulation of protein insertion into mitochondrial membrane involved in apoptotic signaling pathway	2/85	26/18670	0.00620147	0.107559	0.093566	SFN/TP63	2
BP	GO:1900740	positive regulation of protein insertion into mitochondrial membrane involved in apoptotic signaling pathway	2/85	26/18670	0.00620147	0.107559	0.093566	SFN/TP63	2
BP	GO:0016049	cell growth	7/85	484/18670	0.00653593	0.112154	0.0975632	AGT/FRZB/SFN/KRT17/SEMA4B/IL17RB/CHPT1	7
BP	GO:0010466	negative regulation of peptidase activity	5/85	262/18670	0.0069055	0.117248	0.101995	AGT/ARRB1/SFN/SERPINB5/SPINK1	5
BP	GO:0009065	glutamine family amino acid catabolic process	2/85	28/18670	0.00717044	0.11802	0.102666	DDAH1/ASRGL1	2
BP	GO:0042634	regulation of hair cycle	2/85	28/18670	0.00717044	0.11802	0.102666	CDH3/KRT17	2
BP	GO:0060512	prostate gland morphogenesis	2/85	28/18670	0.00717044	0.11802	0.102666	SERPINB5/TP63	2
BP	GO:0048730	epidermis morphogenesis	2/85	29/18670	0.00767895	0.121433	0.105635	KRT17/TP63	2
BP	GO:0060441	epithelial tube branching involved in lung morphogenesis	2/85	29/18670	0.00767895	0.121433	0.105635	CELSR1/SPRY1	2
BP	GO:1900181	negative regulation of protein localization to nucleus	2/85	29/18670	0.00767895	0.121433	0.105635	TRIM29/CLDN18	2
BP	GO:2000036	regulation of stem cell population maintenance	2/85	29/18670	0.00767895	0.121433	0.105635	HNF1B/TP63	2
BP	GO:0001656	metanephros development	3/85	90/18670	0.00804776	0.126018	0.109624	HNF1B/WNT7B/SPRY1	3
BP	GO:0001844	protein insertion into mitochondrial membrane involved in apoptotic signaling pathway	2/85	30/18670	0.00820328	0.126018	0.109624	SFN/TP63	2
BP	GO:0061037	negative regulation of cartilage development	2/85	30/18670	0.00820328	0.126018	0.109624	FRZB/PTHLH	2
BP	GO:0003401	axis elongation	2/85	31/18670	0.00874328	0.133046	0.115738	HNF1B/SPRY1	2
BP	GO:0060993	kidney morphogenesis	3/85	94/18670	0.00906402	0.136638	0.118862	AGT/HNF1B/WNT7B	3
BP	GO:0090277	positive regulation of peptide hormone secretion	3/85	96/18670	0.00959903	0.142141	0.123649	ARRB1/VSNL1/NR0B2	3
BP	GO:1903532	positive regulation of secretion by cell	6/85	399/18670	0.00972897	0.142141	0.123649	AGT/ARRB1/SDC1/VSNL1/NR0B2/IL17RB	6
BP	GO:0035774	positive regulation of insulin secretion involved in cellular response to glucose stimulus	2/85	33/18670	0.00986967	0.142141	0.123649	ARRB1/VSNL1	2
BP	GO:0048011	neurotrophin TRK receptor signaling pathway	2/85	33/18670	0.00986967	0.142141	0.123649	AGT/SPRY1	2
BP	GO:0051204	protein insertion into mitochondrial membrane	2/85	33/18670	0.00986967	0.142141	0.123649	SFN/TP63	2
BP	GO:1901030	positive regulation of mitochondrial outer membrane permeabilization involved in apoptotic signaling pathway	2/85	35/18670	0.0110569	0.15783	0.137297	SFN/TP63	2
BP	GO:0014037	Schwann cell differentiation	2/85	37/18670	0.0123039	0.174089	0.151441	GPC1/NDRG1	2
BP	GO:0009749	response to glucose	4/85	197/18670	0.0125338	0.175801	0.15293	ARRB1/HNF1B/VSNL1/NR0B2	4
BP	GO:0006656	phosphatidylcholine biosynthetic process	2/85	38/18670	0.0129494	0.180064	0.156638	LPIN2/CHPT1	2
BP	GO:0051047	positive regulation of secretion	6/85	428/18670	0.0133984	0.180239	0.156791	AGT/ARRB1/SDC1/VSNL1/NR0B2/IL17RB	6
BP	GO:0001933	negative regulation of protein phosphorylation	6/85	429/18670	0.0135401	0.180239	0.156791	ARRB1/DUSP7/SFN/SPINK1/SPRY1/ZBED3	6
BP	GO:0010661	positive regulation of muscle cell apoptotic process	2/85	39/18670	0.0136094	0.180239	0.156791	AGT/ARRB1	2
BP	GO:0038179	neurotrophin signaling pathway	2/85	39/18670	0.0136094	0.180239	0.156791	AGT/SPRY1	2
BP	GO:0045684	positive regulation of epidermis development	2/85	39/18670	0.0136094	0.180239	0.156791	SFN/KRT17	2
BP	GO:0009746	response to hexose	4/85	202/18670	0.0136324	0.180239	0.156791	ARRB1/HNF1B/VSNL1/NR0B2	4
BP	GO:0048732	gland development	6/85	434/18670	0.0142643	0.184317	0.160339	FRZB/IRF6/SERPINB5/HNF1B/WNT7B/TP63	6
BP	GO:0009395	phospholipid catabolic process	2/85	40/18670	0.0142837	0.184317	0.160339	SMPDL3B/GDPD1	2
BP	GO:0090184	positive regulation of kidney development	2/85	40/18670	0.0142837	0.184317	0.160339	AGT/PROM1	2
BP	GO:0002064	epithelial cell development	4/85	207/18670	0.0147906	0.187853	0.163414	SFN/SDC1/WNT7B/TP63	4
BP	GO:0034284	response to monosaccharide	4/85	207/18670	0.0147906	0.187853	0.163414	ARRB1/HNF1B/VSNL1/NR0B2	4
BP	GO:1903053	regulation of extracellular matrix organization	2/85	41/18670	0.0149723	0.188674	0.164129	AGT/FSCN1	2
BP	GO:0008543	fibroblast growth factor receptor signaling pathway	3/85	114/18670	0.0152406	0.190567	0.165775	GPC1/FGFBP1/SPRY1	3
BP	GO:0007389	pattern specification process	6/85	446/18670	0.0161124	0.199917	0.173909	HNF1B/WNT7B/TP63/CELSR1/SPRY1/HES2	6
BP	GO:0045429	positive regulation of nitric oxide biosynthetic process	2/85	43/18670	0.0163915	0.201828	0.175571	AGT/DDAH1	2
BP	GO:0007173	epidermal growth factor receptor signaling pathway	3/85	119/18670	0.0170767	0.206101	0.179288	AGT/SPRY1/FAM83A	3
BP	GO:1901028	regulation of mitochondrial outer membrane permeabilization involved in apoptotic signaling pathway	2/85	44/18670	0.0171218	0.206101	0.179288	SFN/TP63	2
BP	GO:1904407	positive regulation of nitric oxide metabolic process	2/85	44/18670	0.0171218	0.206101	0.179288	AGT/DDAH1	2
BP	GO:1904951	positive regulation of establishment of protein localization	6/85	456/18670	0.0177745	0.212373	0.184744	ARRB1/SFN/VSNL1/NR0B2/TP63/IL17RB	6
BP	GO:0032147	activation of protein kinase activity	5/85	333/18670	0.0180075	0.213574	0.18579	AGT/ARRB1/DUSP7/WNT7B/GPRC5B	5
BP	GO:0060711	labyrinthine layer development	2/85	46/18670	0.0186234	0.21797	0.189614	GJB5/WNT7B	2
BP	GO:0001667	ameboidal-type cell migration	6/85	461/18670	0.0186484	0.21797	0.189614	AGT/FAT2/KRT16/S100A2/FGFBP1/SEMA4B	6
BP	GO:0042326	negative regulation of phosphorylation	6/85	468/18670	0.0199209	0.230018	0.200094	ARRB1/DUSP7/SFN/SPINK1/SPRY1/ZBED3	6
BP	GO:0030850	prostate gland development	2/85	48/18670	0.0201784	0.230018	0.200094	SERPINB5/TP63	2
BP	GO:0050708	regulation of protein secretion	6/85	472/18670	0.0206741	0.230018	0.200094	ARRB1/ICA1/SLC2A1/VSNL1/NR0B2/IL17RB	6
BP	GO:0009743	response to carbohydrate	4/85	230/18670	0.020913	0.230018	0.200094	ARRB1/HNF1B/VSNL1/NR0B2	4
BP	GO:0030857	negative regulation of epithelial cell differentiation	2/85	49/18670	0.0209757	0.230018	0.200094	FRZB/TP63	2
BP	GO:0034260	negative regulation of GTPase activity	2/85	49/18670	0.0209757	0.230018	0.200094	ARRB1/SPRY1	2
BP	GO:0048546	digestive tract morphogenesis	2/85	49/18670	0.0209757	0.230018	0.200094	HNF1B/TP63	2
BP	GO:0051205	protein insertion into membrane	2/85	49/18670	0.0209757	0.230018	0.200094	SFN/TP63	2
BP	GO:0060042	retina morphogenesis in camera-type eye	2/85	49/18670	0.0209757	0.230018	0.200094	PROM1/TSPAN12	2
BP	GO:0044106	cellular amine metabolic process	3/85	129/18670	0.0211051	0.230018	0.200094	PNKD/CHDH/GDPD1	3
BP	GO:0046887	positive regulation of hormone secretion	3/85	131/18670	0.0219681	0.236979	0.20615	ARRB1/VSNL1/NR0B2	3
BP	GO:0010631	epithelial cell migration	5/85	351/18670	0.0220377	0.236979	0.20615	AGT/FAT2/KRT16/S100A2/FGFBP1	5
BP	GO:0042476	odontogenesis	3/85	132/18670	0.0224067	0.237936	0.206982	SDC1/TP63/PERP	3
BP	GO:0060560	developmental growth involved in morphogenesis	4/85	235/18670	0.0224217	0.237936	0.206982	HNF1B/WNT7B/SPRY1/SEMA4B	4
BP	GO:0050999	regulation of nitric-oxide synthase activity	2/85	51/18670	0.0226091	0.238356	0.207347	DDAH1/NOSTRIN	2
BP	GO:0090132	epithelium migration	5/85	354/18670	0.0227621	0.238411	0.207395	AGT/FAT2/KRT16/S100A2/FGFBP1	5
BP	GO:0048871	multicellular organismal homeostasis	6/85	485/18670	0.0232559	0.240899	0.209559	CDH3/SFN/KRT16/TP63/PROM1/CLDN18	6
BP	GO:0048565	digestive tract development	3/85	134/18670	0.0232983	0.240899	0.209559	HNF1B/TP63/CLDN18	3
BP	GO:2000116	regulation of cysteine-type endopeptidase activity	4/85	239/18670	0.0236756	0.24324	0.211596	ARRB1/SFN/TP63/PERP	4
BP	GO:0090130	tissue migration	5/85	360/18670	0.0242569	0.246447	0.214386	AGT/FAT2/KRT16/S100A2/FGFBP1	5
BP	GO:1902475	L-alpha-amino acid transmembrane transport	2/85	53/18670	0.0242933	0.246447	0.214386	AGT/SLC43A1	2
BP	GO:0030111	regulation of Wnt signaling pathway	5/85	363/18670	0.0250276	0.248918	0.216535	CDH3/FRZB/HNF1B/GPRC5B/ZBED3	5
BP	GO:0045861	negative regulation of proteolysis	5/85	363/18670	0.0250276	0.248918	0.216535	AGT/ARRB1/SFN/SERPINB5/SPINK1	5
BP	GO:0051353	positive regulation of oxidoreductase activity	2/85	54/18670	0.0251542	0.248918	0.216535	AGT/CDH3	2
BP	GO:0097345	mitochondrial outer membrane permeabilization	2/85	54/18670	0.0251542	0.248918	0.216535	SFN/TP63	2
BP	GO:0006576	cellular biogenic amine metabolic process	2/85	55/18670	0.0260274	0.254437	0.221337	CHDH/GDPD1	2
BP	GO:0061098	positive regulation of protein tyrosine kinase activity	2/85	55/18670	0.0260274	0.254437	0.221337	AGT/GPRC5B	2
BP	GO:0002791	regulation of peptide secretion	6/85	500/18670	0.0264958	0.257456	0.223963	ARRB1/ICA1/SLC2A1/VSNL1/NR0B2/IL17RB	6
BP	GO:0060688	regulation of morphogenesis of a branching structure	2/85	56/18670	0.0269128	0.259768	0.225973	AGT/HNF1B	2
BP	GO:0038127	ERBB signaling pathway	3/85	142/18670	0.0270558	0.259768	0.225973	AGT/SPRY1/FAM83A	3
BP	GO:0044344	cellular response to fibroblast growth factor stimulus	3/85	143/18670	0.0275469	0.260802	0.226873	GPC1/FGFBP1/SPRY1	3
BP	GO:0001701	in utero embryonic development	5/85	373/18670	0.0277101	0.260802	0.226873	DSC3/GJB3/GJB5/HNF1B/WNT7B	5
BP	GO:0061178	regulation of insulin secretion involved in cellular response to glucose stimulus	2/85	57/18670	0.0278103	0.260802	0.226873	ARRB1/VSNL1	2
BP	GO:1903428	positive regulation of reactive oxygen species biosynthetic process	2/85	57/18670	0.0278103	0.260802	0.226873	AGT/DDAH1	2
BP	GO:2000027	regulation of animal organ morphogenesis	4/85	253/18670	0.0283962	0.264149	0.229784	AGT/HNF1B/CELSR1/SPRY1	4
BP	GO:0071901	negative regulation of protein serine/threonine kinase activity	3/85	145/18670	0.0285435	0.264149	0.229784	DUSP7/SFN/SPRY1	3
BP	GO:1903749	positive regulation of establishment of protein localization to mitochondrion	2/85	58/18670	0.0287197	0.264149	0.229784	SFN/TP63	2
BP	GO:0055123	digestive system development	3/85	146/18670	0.0290489	0.264149	0.229784	HNF1B/TP63/CLDN18	3
BP	GO:0050678	regulation of epithelial cell proliferation	5/85	378/18670	0.0291177	0.264149	0.229784	CDH3/SFN/SERPINB5/TP63/FGFBP1	5
BP	GO:0090596	sensory organ morphogenesis	4/85	256/18670	0.0294756	0.264149	0.229784	FRZB/PROM1/CELSR1/TSPAN12	4
BP	GO:0090263	positive regulation of canonical Wnt signaling pathway	3/85	147/18670	0.0295591	0.264149	0.229784	CDH3/GPRC5B/ZBED3	3
BP	GO:0001658	branching involved in ureteric bud morphogenesis	2/85	59/18670	0.029641	0.264149	0.229784	AGT/HNF1B	2
BP	GO:0007602	phototransduction	2/85	59/18670	0.029641	0.264149	0.229784	ARRB1/PLEKHB1	2
BP	GO:0048863	stem cell differentiation	4/85	257/18670	0.0298408	0.264468	0.230062	FRZB/HNF1B/TP63/SEMA4B	4
BP	GO:1902110	positive regulation of mitochondrial membrane permeability involved in apoptotic process	2/85	60/18670	0.030574	0.269485	0.234427	SFN/TP63	2
BP	GO:0071774	response to fibroblast growth factor	3/85	150/18670	0.0311181	0.27065	0.23544	GPC1/FGFBP1/SPRY1	3
BP	GO:0006027	glycosaminoglycan catabolic process	2/85	61/18670	0.0315185	0.27065	0.23544	GPC1/SDC1	2
BP	GO:0045604	regulation of epidermal cell differentiation	2/85	61/18670	0.0315185	0.27065	0.23544	SFN/TP63	2
BP	GO:0048645	animal organ formation	2/85	61/18670	0.0315185	0.27065	0.23544	TP63/SPRY1	2
BP	GO:0000187	activation of MAPK activity	3/85	152/18670	0.0321811	0.27065	0.23544	ARRB1/DUSP7/WNT7B	3
BP	GO:0001678	cellular glucose homeostasis	3/85	152/18670	0.0321811	0.27065	0.23544	ARRB1/FOXA3/VSNL1	3
BP	GO:0001890	placenta development	3/85	152/18670	0.0321811	0.27065	0.23544	GJB3/GJB5/WNT7B	3
BP	GO:0003407	neural retina development	2/85	62/18670	0.0324745	0.27065	0.23544	PROM1/TSPAN12	2
BP	GO:0032922	circadian regulation of gene expression	2/85	62/18670	0.0324745	0.27065	0.23544	HNF1B/NR0B2	2
BP	GO:1902686	mitochondrial outer membrane permeabilization involved in programmed cell death	2/85	62/18670	0.0324745	0.27065	0.23544	SFN/TP63	2
BP	GO:0042133	neurotransmitter metabolic process	3/85	153/18670	0.0327197	0.27065	0.23544	AGT/DDAH1/CHDH	3
BP	GO:0050729	positive regulation of inflammatory response	3/85	153/18670	0.0327197	0.27065	0.23544	AGT/GPRC5B/IL17RB	3
BP	GO:0072331	signal transduction by p53 class mediator	4/85	267/18670	0.0336409	0.276851	0.240834	SFN/TP63/NDRG1/PERP	4
BP	GO:0050714	positive regulation of protein secretion	4/85	268/18670	0.0340358	0.277601	0.241487	ARRB1/VSNL1/NR0B2/IL17RB	4
BP	GO:0035773	insulin secretion involved in cellular response to glucose stimulus	2/85	64/18670	0.0344205	0.277601	0.241487	ARRB1/VSNL1	2
BP	GO:0035794	positive regulation of mitochondrial membrane permeability	2/85	64/18670	0.0344205	0.277601	0.241487	SFN/TP63	2
BP	GO:0045669	positive regulation of osteoblast differentiation	2/85	64/18670	0.0344205	0.277601	0.241487	WNT7B/TP63	2
BP	GO:0007548	sex differentiation	4/85	270/18670	0.0348337	0.279536	0.24317	ARRB1/SDC1/SOX15/TP63	4
BP	GO:0006026	aminoglycan catabolic process	2/85	65/18670	0.0354101	0.281362	0.244759	GPC1/SDC1	2
BP	GO:0060675	ureteric bud morphogenesis	2/85	65/18670	0.0354101	0.281362	0.244759	AGT/HNF1B	2
BP	GO:0045428	regulation of nitric oxide biosynthetic process	2/85	66/18670	0.0364108	0.283616	0.24672	AGT/DDAH1	2
BP	GO:0072171	mesonephric tubule morphogenesis	2/85	66/18670	0.0364108	0.283616	0.24672	AGT/HNF1B	2
BP	GO:1902108	regulation of mitochondrial membrane permeability involved in apoptotic process	2/85	66/18670	0.0364108	0.283616	0.24672	SFN/TP63	2
BP	GO:1905710	positive regulation of membrane permeability	2/85	66/18670	0.0364108	0.283616	0.24672	SFN/TP63	2
BP	GO:0015807	L-amino acid transport	2/85	67/18670	0.0374223	0.283616	0.24672	AGT/SLC43A1	2
BP	GO:0030858	positive regulation of epithelial cell differentiation	2/85	67/18670	0.0374223	0.283616	0.24672	SFN/PROM1	2
BP	GO:0071300	cellular response to retinoic acid	2/85	69/18670	0.0394774	0.283616	0.24672	GJB3/WNT7B	2
BP	GO:0090288	negative regulation of cellular response to growth factor stimulus	3/85	166/18670	0.0401481	0.283616	0.24672	AGT/GPC1/SPRY1	3
BP	GO:0060828	regulation of canonical Wnt signaling pathway	4/85	286/18670	0.0416088	0.283616	0.24672	CDH3/FRZB/GPRC5B/ZBED3	4
BP	GO:0051222	positive regulation of protein transport	5/85	418/18670	0.0420155	0.283616	0.24672	ARRB1/SFN/VSNL1/NR0B2/IL17RB	5
BP	GO:0002793	positive regulation of peptide secretion	4/85	288/18670	0.0425048	0.283616	0.24672	ARRB1/VSNL1/NR0B2/IL17RB	4
BP	GO:0098656	anion transmembrane transport	4/85	288/18670	0.0425048	0.283616	0.24672	AGT/SLC43A1/SLC4A4/CLCA2	4
BP	GO:0035019	somatic stem cell population maintenance	2/85	72/18670	0.0426387	0.283616	0.24672	HNF1B/TP63	2
BP	GO:0061035	regulation of cartilage development	2/85	72/18670	0.0426387	0.283616	0.24672	FRZB/PTHLH	2
BP	GO:0061180	mammary gland epithelium development	2/85	72/18670	0.0426387	0.283616	0.24672	IRF6/WNT7B	2
BP	GO:1903747	regulation of establishment of protein localization to mitochondrion	2/85	72/18670	0.0426387	0.283616	0.24672	SFN/TP63	2
BP	GO:0043062	extracellular structure organization	5/85	422/18670	0.0434686	0.283616	0.24672	AGT/COL17A1/SERPINB5/SDC1/FSCN1	5
BP	GO:0030324	lung development	3/85	172/18670	0.0438411	0.283616	0.24672	WNT7B/CELSR1/SPRY1	3
BP	GO:0090287	regulation of cellular response to growth factor stimulus	4/85	292/18670	0.0443295	0.283616	0.24672	AGT/GPC1/FGFBP1/SPRY1	4
BP	GO:0002934	desmosome organization	1/85	10/18670	0.0446166	0.283616	0.24672	PERP	1
BP	GO:0010749	regulation of nitric oxide mediated signal transduction	1/85	10/18670	0.0446166	0.283616	0.24672	SPINK1	1
BP	GO:0015809	arginine transport	1/85	10/18670	0.0446166	0.283616	0.24672	AGT	1
BP	GO:0033483	gas homeostasis	1/85	10/18670	0.0446166	0.283616	0.24672	WNT7B	1
BP	GO:0042756	drinking behavior	1/85	10/18670	0.0446166	0.283616	0.24672	AGT	1
BP	GO:0048021	regulation of melanin biosynthetic process	1/85	10/18670	0.0446166	0.283616	0.24672	CDH3	1
BP	GO:0060513	prostatic bud formation	1/85	10/18670	0.0446166	0.283616	0.24672	TP63	1
BP	GO:0060600	dichotomous subdivision of an epithelial terminal unit	1/85	10/18670	0.0446166	0.283616	0.24672	CELSR1	1
BP	GO:1903789	regulation of amino acid transmembrane transport	1/85	10/18670	0.0446166	0.283616	0.24672	AGT	1
BP	GO:1990822	basic amino acid transmembrane transport	1/85	10/18670	0.0446166	0.283616	0.24672	AGT	1
BP	GO:2000271	positive regulation of fibroblast apoptotic process	1/85	10/18670	0.0446166	0.283616	0.24672	TP63	1
BP	GO:2000665	regulation of interleukin-13 secretion	1/85	10/18670	0.0446166	0.283616	0.24672	IL17RB	1
BP	GO:2001054	negative regulation of mesenchymal cell apoptotic process	1/85	10/18670	0.0446166	0.283616	0.24672	HNF1B	1
BP	GO:0001895	retina homeostasis	2/85	74/18670	0.0447973	0.283616	0.24672	CDH3/PROM1	2
BP	GO:0009064	glutamine family amino acid metabolic process	2/85	74/18670	0.0447973	0.283616	0.24672	DDAH1/ASRGL1	2
BP	GO:0009583	detection of light stimulus	2/85	74/18670	0.0447973	0.283616	0.24672	ARRB1/PLEKHB1	2
BP	GO:0070373	negative regulation of ERK1 and ERK2 cascade	2/85	74/18670	0.0447973	0.283616	0.24672	ARRB1/SPRY1	2
BP	GO:0072078	nephron tubule morphogenesis	2/85	74/18670	0.0447973	0.283616	0.24672	AGT/HNF1B	2
BP	GO:0048568	embryonic organ development	5/85	428/18670	0.0457048	0.283616	0.24672	FRZB/GJB5/HNF1B/WNT7B/CELSR1	5
BP	GO:1902117	positive regulation of organelle assembly	2/85	75/18670	0.0458915	0.283616	0.24672	SDC1/FSCN1	2
BP	GO:0030323	respiratory tube development	3/85	176/18670	0.0463945	0.283616	0.24672	WNT7B/CELSR1/SPRY1	3
BP	GO:0046902	regulation of mitochondrial membrane permeability	2/85	76/18670	0.0469956	0.283616	0.24672	SFN/TP63	2
BP	GO:0072088	nephron epithelium morphogenesis	2/85	76/18670	0.0469956	0.283616	0.24672	AGT/HNF1B	2
BP	GO:0006809	nitric oxide biosynthetic process	2/85	77/18670	0.0481094	0.283616	0.24672	AGT/DDAH1	2
BP	GO:0030177	positive regulation of Wnt signaling pathway	3/85	179/18670	0.048357	0.283616	0.24672	CDH3/GPRC5B/ZBED3	3
BP	GO:2001235	positive regulation of apoptotic signaling pathway	3/85	179/18670	0.048357	0.283616	0.24672	AGT/SFN/TP63	3
BP	GO:0001976	neurological system process involved in regulation of systemic arterial blood pressure	1/85	11/18670	0.0489686	0.283616	0.24672	AGT	1
BP	GO:0005984	disaccharide metabolic process	1/85	11/18670	0.0489686	0.283616	0.24672	SLC2A1	1
BP	GO:0006558	L-phenylalanine metabolic process	1/85	11/18670	0.0489686	0.283616	0.24672	ASRGL1	1
BP	GO:0006559	L-phenylalanine catabolic process	1/85	11/18670	0.0489686	0.283616	0.24672	ASRGL1	1
BP	GO:0014820	tonic smooth muscle contraction	1/85	11/18670	0.0489686	0.283616	0.24672	AGT	1
BP	GO:0016264	gap junction assembly	1/85	11/18670	0.0489686	0.283616	0.24672	AGT	1
BP	GO:0019852	L-ascorbic acid metabolic process	1/85	11/18670	0.0489686	0.283616	0.24672	SLC2A1	1
BP	GO:0033860	regulation of NAD(P)H oxidase activity	1/85	11/18670	0.0489686	0.283616	0.24672	AGT	1
BP	GO:0045176	apical protein localization	1/85	11/18670	0.0489686	0.283616	0.24672	CELSR1	1
BP	GO:0046185	aldehyde catabolic process	1/85	11/18670	0.0489686	0.283616	0.24672	PNKD	1
BP	GO:0060433	bronchus development	1/85	11/18670	0.0489686	0.283616	0.24672	WNT7B	1
BP	GO:0060439	trachea morphogenesis	1/85	11/18670	0.0489686	0.283616	0.24672	WNT7B	1
BP	GO:0060525	prostate glandular acinus development	1/85	11/18670	0.0489686	0.283616	0.24672	TP63	1
BP	GO:0060856	establishment of blood-brain barrier	1/85	11/18670	0.0489686	0.283616	0.24672	WNT7B	1
BP	GO:0070269	pyroptosis	1/85	11/18670	0.0489686	0.283616	0.24672	GSDMC	1
BP	GO:0070278	extracellular matrix constituent secretion	1/85	11/18670	0.0489686	0.283616	0.24672	AGT	1
BP	GO:0070471	uterine smooth muscle contraction	1/85	11/18670	0.0489686	0.283616	0.24672	AGT	1
BP	GO:0071803	positive regulation of podosome assembly	1/85	11/18670	0.0489686	0.283616	0.24672	FSCN1	1
BP	GO:0072070	loop of Henle development	1/85	11/18670	0.0489686	0.283616	0.24672	WNT7B	1
BP	GO:0072611	interleukin-13 secretion	1/85	11/18670	0.0489686	0.283616	0.24672	IL17RB	1
BP	GO:1900003	regulation of serine-type endopeptidase activity	1/85	11/18670	0.0489686	0.283616	0.24672	SPINK1	1
BP	GO:1901201	regulation of extracellular matrix assembly	1/85	11/18670	0.0489686	0.283616	0.24672	AGT	1
BP	GO:1902221	erythrose 4-phosphate/phosphoenolpyruvate family amino acid metabolic process	1/85	11/18670	0.0489686	0.283616	0.24672	ASRGL1	1
BP	GO:1902222	erythrose 4-phosphate/phosphoenolpyruvate family amino acid catabolic process	1/85	11/18670	0.0489686	0.283616	0.24672	ASRGL1	1
BP	GO:1902571	regulation of serine-type peptidase activity	1/85	11/18670	0.0489686	0.283616	0.24672	SPINK1	1
BP	GO:1903011	negative regulation of bone development	1/85	11/18670	0.0489686	0.283616	0.24672	CLDN18	1
BP	GO:2001204	regulation of osteoclast development	1/85	11/18670	0.0489686	0.283616	0.24672	CLDN18	1
BP	GO:1905330	regulation of morphogenesis of an epithelium	3/85	180/18670	0.0490202	0.283616	0.24672	AGT/HNF1B/CELSR1	3
BP	GO:0043407	negative regulation of MAP kinase activity	2/85	78/18670	0.0492329	0.283616	0.24672	DUSP7/SPRY1	2
BP	GO:0061333	renal tubule morphogenesis	2/85	78/18670	0.0492329	0.283616	0.24672	AGT/HNF1B	2
BP	GO:0072028	nephron morphogenesis	2/85	78/18670	0.0492329	0.283616	0.24672	AGT/HNF1B	2
BP	GO:0072332	intrinsic apoptotic signaling pathway by p53 class mediator	2/85	78/18670	0.0492329	0.283616	0.24672	TP63/PERP	2
BP	GO:0071260	cellular response to mechanical stimulus	2/85	79/18670	0.0503658	0.288606	0.25106	AGT/SLC2A1	2
BP	GO:0043409	negative regulation of MAPK cascade	3/85	184/18670	0.0517176	0.288606	0.25106	ARRB1/DUSP7/SPRY1	3
BP	GO:0110110	positive regulation of animal organ morphogenesis	2/85	81/18670	0.0526598	0.288606	0.25106	AGT/SPRY1	2
BP	GO:0030308	negative regulation of cell growth	3/85	186/18670	0.0530929	0.288606	0.25106	AGT/FRZB/SEMA4B	3
BP	GO:0003334	keratinocyte development	1/85	12/18670	0.0533009	0.288606	0.25106	SFN	1
BP	GO:0006527	arginine catabolic process	1/85	12/18670	0.0533009	0.288606	0.25106	DDAH1	1
BP	GO:0046929	negative regulation of neurotransmitter secretion	1/85	12/18670	0.0533009	0.288606	0.25106	PNKD	1
BP	GO:0051798	positive regulation of hair follicle development	1/85	12/18670	0.0533009	0.288606	0.25106	KRT17	1
BP	GO:0060707	trophoblast giant cell differentiation	1/85	12/18670	0.0533009	0.288606	0.25106	GJB5	1
BP	GO:0060742	epithelial cell differentiation involved in prostate gland development	1/85	12/18670	0.0533009	0.288606	0.25106	TP63	1
BP	GO:0072178	nephric duct morphogenesis	1/85	12/18670	0.0533009	0.288606	0.25106	HNF1B	1
BP	GO:0072393	microtubule anchoring at microtubule organizing center	1/85	12/18670	0.0533009	0.288606	0.25106	BICD2	1
BP	GO:1900376	regulation of secondary metabolite biosynthetic process	1/85	12/18670	0.0533009	0.288606	0.25106	CDH3	1
BP	GO:1902337	regulation of apoptotic process involved in morphogenesis	1/85	12/18670	0.0533009	0.288606	0.25106	HNF1B	1
BP	GO:2001053	regulation of mesenchymal cell apoptotic process	1/85	12/18670	0.0533009	0.288606	0.25106	HNF1B	1
BP	GO:1905475	regulation of protein localization to membrane	3/85	187/18670	0.0537872	0.288606	0.25106	SFN/GPC1/TP63	3
BP	GO:0046209	nitric oxide metabolic process	2/85	82/18670	0.0538206	0.288606	0.25106	AGT/DDAH1	2
BP	GO:0046470	phosphatidylcholine metabolic process	2/85	83/18670	0.0549906	0.288606	0.25106	LPIN2/CHPT1	2
BP	GO:0043154	negative regulation of cysteine-type endopeptidase activity involved in apoptotic process	2/85	84/18670	0.0561695	0.288606	0.25106	ARRB1/SFN	2
BP	GO:0045445	myoblast differentiation	2/85	84/18670	0.0561695	0.288606	0.25106	SDC1/SOX15	2
BP	GO:0048144	fibroblast proliferation	2/85	84/18670	0.0561695	0.288606	0.25106	AGT/WNT7B	2
BP	GO:0007565	female pregnancy	3/85	192/18670	0.0573241	0.288606	0.25106	AGT/PTHLH/SLC2A1	3
BP	GO:2001057	reactive nitrogen species metabolic process	2/85	85/18670	0.0573572	0.288606	0.25106	AGT/DDAH1	2
BP	GO:0010839	negative regulation of keratinocyte proliferation	1/85	13/18670	0.0576138	0.288606	0.25106	SFN	1
BP	GO:0010872	regulation of cholesterol esterification	1/85	13/18670	0.0576138	0.288606	0.25106	AGT	1
BP	GO:0032530	regulation of microvillus organization	1/85	13/18670	0.0576138	0.288606	0.25106	FSCN1	1
BP	GO:0032536	regulation of cell projection size	1/85	13/18670	0.0576138	0.288606	0.25106	WNT7B	1
BP	GO:0032754	positive regulation of interleukin-5 production	1/85	13/18670	0.0576138	0.288606	0.25106	IL17RB	1
BP	GO:0033147	negative regulation of intracellular estrogen receptor signaling pathway	1/85	13/18670	0.0576138	0.288606	0.25106	TP63	1
BP	GO:0034374	low-density lipoprotein particle remodeling	1/85	13/18670	0.0576138	0.288606	0.25106	AGT	1
BP	GO:0038007	netrin-activated signaling pathway	1/85	13/18670	0.0576138	0.288606	0.25106	UNC5CL	1
BP	GO:0042635	positive regulation of hair cycle	1/85	13/18670	0.0576138	0.288606	0.25106	KRT17	1
BP	GO:0042908	xenobiotic transport	1/85	13/18670	0.0576138	0.288606	0.25106	SLC2A1	1
BP	GO:0043116	negative regulation of vascular permeability	1/85	13/18670	0.0576138	0.288606	0.25106	DDAH1	1
BP	GO:0043568	positive regulation of insulin-like growth factor receptor signaling pathway	1/85	13/18670	0.0576138	0.288606	0.25106	CDH3	1
BP	GO:0045779	negative regulation of bone resorption	1/85	13/18670	0.0576138	0.288606	0.25106	CLDN18	1
BP	GO:0060712	spongiotrophoblast layer development	1/85	13/18670	0.0576138	0.288606	0.25106	GJB5	1
BP	GO:0072044	collecting duct development	1/85	13/18670	0.0576138	0.288606	0.25106	WNT7B	1
BP	GO:0072182	regulation of nephron tubule epithelial cell differentiation	1/85	13/18670	0.0576138	0.288606	0.25106	PROM1	1
BP	GO:0090179	planar cell polarity pathway involved in neural tube closure	1/85	13/18670	0.0576138	0.288606	0.25106	CELSR1	1
BP	GO:0090239	regulation of histone H4 acetylation	1/85	13/18670	0.0576138	0.288606	0.25106	ARRB1	1
BP	GO:0097152	mesenchymal cell apoptotic process	1/85	13/18670	0.0576138	0.288606	0.25106	HNF1B	1
BP	GO:0003333	amino acid transmembrane transport	2/85	86/18670	0.0585538	0.289439	0.251784	AGT/SLC43A1	2
BP	GO:0042058	regulation of epidermal growth factor receptor signaling pathway	2/85	86/18670	0.0585538	0.289439	0.251784	AGT/SPRY1	2
BP	GO:0090559	regulation of membrane permeability	2/85	86/18670	0.0585538	0.289439	0.251784	SFN/TP63	2
BP	GO:0007568	aging	4/85	321/18670	0.05886	0.289439	0.251784	AGT/KRT14/KRT16/TP63	4
BP	GO:0060562	epithelial tube morphogenesis	4/85	322/18670	0.0594016	0.289439	0.251784	AGT/HNF1B/CELSR1/SPRY1	4
BP	GO:0001892	embryonic placenta development	2/85	87/18670	0.059759	0.289439	0.251784	GJB5/WNT7B	2
BP	GO:0032103	positive regulation of response to external stimulus	4/85	323/18670	0.0599459	0.289439	0.251784	AGT/ARTN/GPRC5B/IL17RB	4
BP	GO:0034103	regulation of tissue remodeling	2/85	88/18670	0.0609728	0.289439	0.251784	AGT/CLDN18	2
BP	GO:0045921	positive regulation of exocytosis	2/85	88/18670	0.0609728	0.289439	0.251784	SDC1/VSNL1	2
BP	GO:0061097	regulation of protein tyrosine kinase activity	2/85	88/18670	0.0609728	0.289439	0.251784	AGT/GPRC5B	2
BP	GO:0060541	respiratory system development	3/85	198/18670	0.0617111	0.289439	0.251784	WNT7B/CELSR1/SPRY1	3
BP	GO:0006684	sphingomyelin metabolic process	1/85	14/18670	0.0619073	0.289439	0.251784	SMPDL3B	1
BP	GO:0010935	regulation of macrophage cytokine production	1/85	14/18670	0.0619073	0.289439	0.251784	GPRC5B	1
BP	GO:0035112	genitalia morphogenesis	1/85	14/18670	0.0619073	0.289439	0.251784	TP63	1
BP	GO:0035815	positive regulation of renal sodium excretion	1/85	14/18670	0.0619073	0.289439	0.251784	AGT	1
BP	GO:0043455	regulation of secondary metabolic process	1/85	14/18670	0.0619073	0.289439	0.251784	CDH3	1
BP	GO:0045605	negative regulation of epidermal cell differentiation	1/85	14/18670	0.0619073	0.289439	0.251784	TP63	1
BP	GO:0050930	induction of positive chemotaxis	1/85	14/18670	0.0619073	0.289439	0.251784	ARTN	1
BP	GO:0060009	Sertoli cell development	1/85	14/18670	0.0619073	0.289439	0.251784	SDC1	1
BP	GO:0070307	lens fiber cell development	1/85	14/18670	0.0619073	0.289439	0.251784	WNT7B	1
BP	GO:0090178	regulation of establishment of planar polarity involved in neural tube closure	1/85	14/18670	0.0619073	0.289439	0.251784	CELSR1	1
BP	GO:0097202	activation of cysteine-type endopeptidase activity	1/85	14/18670	0.0619073	0.289439	0.251784	PERP	1
BP	GO:1904748	regulation of apoptotic process involved in development	1/85	14/18670	0.0619073	0.289439	0.251784	HNF1B	1
BP	GO:0014033	neural crest cell differentiation	2/85	90/18670	0.0634257	0.289952	0.252231	FRZB/SEMA4B	2
BP	GO:0042475	odontogenesis of dentin-containing tooth	2/85	90/18670	0.0634257	0.289952	0.252231	TP63/PERP	2
BP	GO:0045778	positive regulation of ossification	2/85	90/18670	0.0634257	0.289952	0.252231	WNT7B/TP63	2
BP	GO:0060333	interferon-gamma-mediated signaling pathway	2/85	91/18670	0.0646645	0.289952	0.252231	IRF8/IRF6	2
BP	GO:2000117	negative regulation of cysteine-type endopeptidase activity	2/85	92/18670	0.0659116	0.289952	0.252231	ARRB1/SFN	2
BP	GO:0001711	endodermal cell fate commitment	1/85	15/18670	0.0661814	0.289952	0.252231	HNF1B	1
BP	GO:0006491	N-glycan processing	1/85	15/18670	0.0661814	0.289952	0.252231	MGAT4A	1
BP	GO:0006646	phosphatidylethanolamine biosynthetic process	1/85	15/18670	0.0661814	0.289952	0.252231	LPIN2	1
BP	GO:0014874	response to stimulus involved in regulation of muscle adaptation	1/85	15/18670	0.0661814	0.289952	0.252231	AGT	1
BP	GO:0015802	basic amino acid transport	1/85	15/18670	0.0661814	0.289952	0.252231	AGT	1
BP	GO:0032736	positive regulation of interleukin-13 production	1/85	15/18670	0.0661814	0.289952	0.252231	IL17RB	1
BP	GO:0035635	entry of bacterium into host cell	1/85	15/18670	0.0661814	0.289952	0.252231	KRT6A	1
BP	GO:0042976	activation of Janus kinase activity	1/85	15/18670	0.0661814	0.289952	0.252231	AGT	1
BP	GO:0046851	negative regulation of bone remodeling	1/85	15/18670	0.0661814	0.289952	0.252231	CLDN18	1
BP	GO:0051883	killing of cells in other organism involved in symbiotic interaction	1/85	15/18670	0.0661814	0.289952	0.252231	KRT6A	1
BP	GO:0060026	convergent extension	1/85	15/18670	0.0661814	0.289952	0.252231	FRZB	1
BP	GO:0071474	cellular hyperosmotic response	1/85	15/18670	0.0661814	0.289952	0.252231	SLC2A1	1
BP	GO:0071801	regulation of podosome assembly	1/85	15/18670	0.0661814	0.289952	0.252231	FSCN1	1
BP	GO:0072160	nephron tubule epithelial cell differentiation	1/85	15/18670	0.0661814	0.289952	0.252231	PROM1	1
BP	GO:0090177	establishment of planar polarity involved in neural tube closure	1/85	15/18670	0.0661814	0.289952	0.252231	CELSR1	1
BP	GO:1900037	regulation of cellular response to hypoxia	1/85	15/18670	0.0661814	0.289952	0.252231	DDAH1	1
BP	GO:1903543	positive regulation of exosomal secretion	1/85	15/18670	0.0661814	0.289952	0.252231	SDC1	1
BP	GO:2001256	regulation of store-operated calcium entry	1/85	15/18670	0.0661814	0.289952	0.252231	SPINK1	1
BP	GO:0003073	regulation of systemic arterial blood pressure	2/85	93/18670	0.0671667	0.289952	0.252231	AGT/DDAH1	2
BP	GO:1901184	regulation of ERBB signaling pathway	2/85	93/18670	0.0671667	0.289952	0.252231	AGT/SPRY1	2
BP	GO:0050679	positive regulation of epithelial cell proliferation	3/85	206/18670	0.0677975	0.289952	0.252231	CDH3/TP63/FGFBP1	3
BP	GO:0043405	regulation of MAP kinase activity	4/85	337/18670	0.0678454	0.289952	0.252231	ARRB1/DUSP7/WNT7B/SPRY1	4
BP	GO:0055006	cardiac cell development	2/85	95/18670	0.0697008	0.289952	0.252231	AGT/SPRY1	2
BP	GO:0060337	type I interferon signaling pathway	2/85	95/18670	0.0697008	0.289952	0.252231	IRF8/IRF6	2
BP	GO:0071357	cellular response to type I interferon	2/85	95/18670	0.0697008	0.289952	0.252231	IRF8/IRF6	2
BP	GO:0051216	cartilage development	3/85	209/18670	0.0701483	0.289952	0.252231	FRZB/PTHLH/WNT7B	3
BP	GO:0010934	macrophage cytokine production	1/85	16/18670	0.0704362	0.289952	0.252231	GPRC5B	1
BP	GO:0014061	regulation of norepinephrine secretion	1/85	16/18670	0.0704362	0.289952	0.252231	AGT	1
BP	GO:0030033	microvillus assembly	1/85	16/18670	0.0704362	0.289952	0.252231	FSCN1	1
BP	GO:0032225	regulation of synaptic transmission, dopaminergic	1/85	16/18670	0.0704362	0.289952	0.252231	PNKD	1
BP	GO:0043217	myelin maintenance	1/85	16/18670	0.0704362	0.289952	0.252231	NDRG1	1
BP	GO:0048820	hair follicle maturation	1/85	16/18670	0.0704362	0.289952	0.252231	CDH3	1
BP	GO:0051923	sulfation	1/85	16/18670	0.0704362	0.289952	0.252231	SULT1C2	1
BP	GO:0060572	morphogenesis of an epithelial bud	1/85	16/18670	0.0704362	0.289952	0.252231	TP63	1
BP	GO:0072176	nephric duct development	1/85	16/18670	0.0704362	0.289952	0.252231	HNF1B	1
BP	GO:1903541	regulation of exosomal secretion	1/85	16/18670	0.0704362	0.289952	0.252231	SDC1	1
BP	GO:2000846	regulation of corticosteroid hormone secretion	1/85	16/18670	0.0704362	0.289952	0.252231	AGT	1
BP	GO:0007163	establishment or maintenance of cell polarity	3/85	210/18670	0.0709401	0.289952	0.252231	FSCN1/WNT7B/SPRY1	3
BP	GO:0010660	regulation of muscle cell apoptotic process	2/85	96/18670	0.0709796	0.289952	0.252231	AGT/ARRB1	2
BP	GO:0010721	negative regulation of cell development	4/85	344/18670	0.0719891	0.289952	0.252231	FRZB/PTHLH/SEMA4B/CLDN18	4
BP	GO:0007044	cell-substrate junction assembly	2/85	97/18670	0.072266	0.289952	0.252231	COL17A1/KRT14	2
BP	GO:0042472	inner ear morphogenesis	2/85	98/18670	0.0735601	0.289952	0.252231	FRZB/CELSR1	2
BP	GO:0002031	G protein-coupled receptor internalization	1/85	17/18670	0.0746719	0.289952	0.252231	ARRB1	1
BP	GO:0006089	lactate metabolic process	1/85	17/18670	0.0746719	0.289952	0.252231	PNKD	1
BP	GO:0006577	amino-acid betaine metabolic process	1/85	17/18670	0.0746719	0.289952	0.252231	CHDH	1
BP	GO:0006883	cellular sodium ion homeostasis	1/85	17/18670	0.0746719	0.289952	0.252231	AGT	1
BP	GO:0010715	regulation of extracellular matrix disassembly	1/85	17/18670	0.0746719	0.289952	0.252231	FSCN1	1
BP	GO:0010744	positive regulation of macrophage derived foam cell differentiation	1/85	17/18670	0.0746719	0.289952	0.252231	AGT	1
BP	GO:0030540	female genitalia development	1/85	17/18670	0.0746719	0.289952	0.252231	TP63	1
BP	GO:0034433	steroid esterification	1/85	17/18670	0.0746719	0.289952	0.252231	AGT	1
BP	GO:0034434	sterol esterification	1/85	17/18670	0.0746719	0.289952	0.252231	AGT	1
BP	GO:0034435	cholesterol esterification	1/85	17/18670	0.0746719	0.289952	0.252231	AGT	1
BP	GO:0035930	corticosteroid hormone secretion	1/85	17/18670	0.0746719	0.289952	0.252231	AGT	1
BP	GO:0042249	establishment of planar polarity of embryonic epithelium	1/85	17/18670	0.0746719	0.289952	0.252231	CELSR1	1
BP	GO:0042268	regulation of cytolysis	1/85	17/18670	0.0746719	0.289952	0.252231	KRT6A	1
BP	GO:0048243	norepinephrine secretion	1/85	17/18670	0.0746719	0.289952	0.252231	AGT	1
BP	GO:0050884	neuromuscular process controlling posture	1/85	17/18670	0.0746719	0.289952	0.252231	PNKD	1
BP	GO:0051709	regulation of killing of cells of other organism	1/85	17/18670	0.0746719	0.289952	0.252231	KRT6A	1
BP	GO:0051818	disruption of cells of other organism involved in symbiotic interaction	1/85	17/18670	0.0746719	0.289952	0.252231	KRT6A	1
BP	GO:0051969	regulation of transmission of nerve impulse	1/85	17/18670	0.0746719	0.289952	0.252231	AGT	1
BP	GO:0060046	regulation of acrosome reaction	1/85	17/18670	0.0746719	0.289952	0.252231	SPINK1	1
BP	GO:0060644	mammary gland epithelial cell differentiation	1/85	17/18670	0.0746719	0.289952	0.252231	IRF6	1
BP	GO:0061318	renal filtration cell differentiation	1/85	17/18670	0.0746719	0.289952	0.252231	PROM1	1
BP	GO:0072112	glomerular visceral epithelial cell differentiation	1/85	17/18670	0.0746719	0.289952	0.252231	PROM1	1
BP	GO:0090185	negative regulation of kidney development	1/85	17/18670	0.0746719	0.289952	0.252231	HNF1B	1
BP	GO:0034340	response to type I interferon	2/85	99/18670	0.0748616	0.289952	0.252231	IRF8/IRF6	2
BP	GO:0043281	regulation of cysteine-type endopeptidase activity involved in apoptotic process	3/85	215/18670	0.0749597	0.289952	0.252231	ARRB1/SFN/TP63	3
BP	GO:0010657	muscle cell apoptotic process	2/85	100/18670	0.0761705	0.293196	0.255053	AGT/ARRB1	2
BP	GO:0008406	gonad development	3/85	217/18670	0.0765955	0.293196	0.255053	ARRB1/SDC1/SOX15	3
BP	GO:0044242	cellular lipid catabolic process	3/85	217/18670	0.0765955	0.293196	0.255053	LPIN2/SMPDL3B/GDPD1	3
BP	GO:1903426	regulation of reactive oxygen species biosynthetic process	2/85	101/18670	0.0774868	0.293196	0.255053	AGT/DDAH1	2
BP	GO:0001505	regulation of neurotransmitter levels	4/85	354/18670	0.0781294	0.293196	0.255053	AGT/DDAH1/PNKD/CHDH	4
BP	GO:0009952	anterior/posterior pattern specification	3/85	219/18670	0.0782471	0.293196	0.255053	HNF1B/CELSR1/HES2	3
BP	GO:0048762	mesenchymal cell differentiation	3/85	219/18670	0.0782471	0.293196	0.255053	FRZB/SPRY1/SEMA4B	3
BP	GO:2000379	positive regulation of reactive oxygen species metabolic process	2/85	102/18670	0.0788103	0.293196	0.255053	AGT/DDAH1	2
BP	GO:0009312	oligosaccharide biosynthetic process	1/85	18/18670	0.0788886	0.293196	0.255053	SLC2A1	1
BP	GO:0035089	establishment of apical/basal cell polarity	1/85	18/18670	0.0788886	0.293196	0.255053	FSCN1	1
BP	GO:0036035	osteoclast development	1/85	18/18670	0.0788886	0.293196	0.255053	CLDN18	1
BP	GO:0048557	embryonic digestive tract morphogenesis	1/85	18/18670	0.0788886	0.293196	0.255053	HNF1B	1
BP	GO:0051957	positive regulation of amino acid transport	1/85	18/18670	0.0788886	0.293196	0.255053	AGT	1
BP	GO:0072079	nephron tubule formation	1/85	18/18670	0.0788886	0.293196	0.255053	HNF1B	1
BP	GO:0072311	glomerular epithelial cell differentiation	1/85	18/18670	0.0788886	0.293196	0.255053	PROM1	1
BP	GO:0090190	positive regulation of branching involved in ureteric bud morphogenesis	1/85	18/18670	0.0788886	0.293196	0.255053	AGT	1
BP	GO:1905276	regulation of epithelial tube formation	1/85	18/18670	0.0788886	0.293196	0.255053	CELSR1	1
BP	GO:0018958	phenol-containing compound metabolic process	2/85	103/18670	0.0801409	0.293899	0.255665	CDH3/PNKD	2
BP	GO:0044706	multi-multicellular organism process	3/85	222/18670	0.0807539	0.293899	0.255665	AGT/PTHLH/SLC2A1	3
BP	GO:0001523	retinoid metabolic process	2/85	104/18670	0.0814785	0.293899	0.255665	GPC1/SDC1	2
BP	GO:0008630	intrinsic apoptotic signaling pathway in response to DNA damage	2/85	104/18670	0.0814785	0.293899	0.255665	SFN/TP63	2
BP	GO:0045137	development of primary sexual characteristics	3/85	223/18670	0.0815972	0.293899	0.255665	ARRB1/SDC1/SOX15	3
BP	GO:0007009	plasma membrane organization	2/85	105/18670	0.0828231	0.293899	0.255665	NDRG1/MICALL1	2
BP	GO:0008593	regulation of Notch signaling pathway	2/85	105/18670	0.0828231	0.293899	0.255665	ARRB1/TP63	2
BP	GO:0002076	osteoblast development	1/85	19/18670	0.0830862	0.293899	0.255665	PTHLH	1
BP	GO:0010663	positive regulation of striated muscle cell apoptotic process	1/85	19/18670	0.0830862	0.293899	0.255665	AGT	1
BP	GO:0010666	positive regulation of cardiac muscle cell apoptotic process	1/85	19/18670	0.0830862	0.293899	0.255665	AGT	1
BP	GO:0030859	polarized epithelial cell differentiation	1/85	19/18670	0.0830862	0.293899	0.255665	TP63	1
BP	GO:0032288	myelin assembly	1/85	19/18670	0.0830862	0.293899	0.255665	GPC1	1
BP	GO:0032930	positive regulation of superoxide anion generation	1/85	19/18670	0.0830862	0.293899	0.255665	AGT	1
BP	GO:0036342	post-anal tail morphogenesis	1/85	19/18670	0.0830862	0.293899	0.255665	TP63	1
BP	GO:0051546	keratinocyte migration	1/85	19/18670	0.0830862	0.293899	0.255665	KRT16	1
BP	GO:0060219	camera-type eye photoreceptor cell differentiation	1/85	19/18670	0.0830862	0.293899	0.255665	PROM1	1
BP	GO:0060438	trachea development	1/85	19/18670	0.0830862	0.293899	0.255665	WNT7B	1
BP	GO:0061081	positive regulation of myeloid leukocyte cytokine production involved in immune response	1/85	19/18670	0.0830862	0.293899	0.255665	GPRC5B	1
BP	GO:0071800	podosome assembly	1/85	19/18670	0.0830862	0.293899	0.255665	FSCN1	1
BP	GO:1990182	exosomal secretion	1/85	19/18670	0.0830862	0.293899	0.255665	SDC1	1
BP	GO:2000696	regulation of epithelial cell differentiation involved in kidney development	1/85	19/18670	0.0830862	0.293899	0.255665	PROM1	1
BP	GO:2000831	regulation of steroid hormone secretion	1/85	19/18670	0.0830862	0.293899	0.255665	AGT	1
BP	GO:0001649	osteoblast differentiation	3/85	225/18670	0.0832954	0.293995	0.255748	PTHLH/WNT7B/TP63	3
BP	GO:0042136	neurotransmitter biosynthetic process	2/85	106/18670	0.0841746	0.295803	0.257321	AGT/DDAH1	2
BP	GO:1901606	alpha-amino acid catabolic process	2/85	106/18670	0.0841746	0.295803	0.257321	DDAH1/ASRGL1	2
BP	GO:0001894	tissue homeostasis	3/85	227/18670	0.0850089	0.296959	0.258326	CDH3/PROM1/CLDN18	3
BP	GO:0030330	DNA damage response, signal transduction by p53 class mediator	2/85	107/18670	0.0855328	0.296959	0.258326	SFN/NDRG1	2
BP	GO:0030004	cellular monovalent inorganic cation homeostasis	2/85	108/18670	0.0868977	0.296959	0.258326	AGT/SLC4A4	2
BP	GO:0032526	response to retinoic acid	2/85	108/18670	0.0868977	0.296959	0.258326	GJB3/WNT7B	2
BP	GO:0030198	extracellular matrix organization	4/85	368/18670	0.0871542	0.296959	0.258326	AGT/COL17A1/SERPINB5/FSCN1	4
BP	GO:0006525	arginine metabolic process	1/85	20/18670	0.087265	0.296959	0.258326	DDAH1	1
BP	GO:0010592	positive regulation of lamellipodium assembly	1/85	20/18670	0.087265	0.296959	0.258326	FSCN1	1
BP	GO:0034393	positive regulation of smooth muscle cell apoptotic process	1/85	20/18670	0.087265	0.296959	0.258326	ARRB1	1
BP	GO:0042053	regulation of dopamine metabolic process	1/85	20/18670	0.087265	0.296959	0.258326	PNKD	1
BP	GO:0042069	regulation of catecholamine metabolic process	1/85	20/18670	0.087265	0.296959	0.258326	PNKD	1
BP	GO:0060008	Sertoli cell differentiation	1/85	20/18670	0.087265	0.296959	0.258326	SDC1	1
BP	GO:0060261	positive regulation of transcription initiation from RNA polymerase II promoter	1/85	20/18670	0.087265	0.296959	0.258326	HNF1B	1
BP	GO:0061162	establishment of monopolar cell polarity	1/85	20/18670	0.087265	0.296959	0.258326	FSCN1	1
BP	GO:0072234	metanephric nephron tubule development	1/85	20/18670	0.087265	0.296959	0.258326	WNT7B	1
BP	GO:0097734	extracellular exosome biogenesis	1/85	20/18670	0.087265	0.296959	0.258326	SDC1	1
BP	GO:0006024	glycosaminoglycan biosynthetic process	2/85	110/18670	0.0896472	0.299124	0.26021	GPC1/SDC1	2
BP	GO:0016101	diterpenoid metabolic process	2/85	110/18670	0.0896472	0.299124	0.26021	GPC1/SDC1	2
BP	GO:0002029	desensitization of G protein-coupled receptor signaling pathway	1/85	21/18670	0.0914249	0.299124	0.26021	ARRB1	1
BP	GO:0002115	store-operated calcium entry	1/85	21/18670	0.0914249	0.299124	0.26021	SPINK1	1
BP	GO:0015874	norepinephrine transport	1/85	21/18670	0.0914249	0.299124	0.26021	AGT	1
BP	GO:0022401	negative adaptation of signaling pathway	1/85	21/18670	0.0914249	0.299124	0.26021	ARRB1	1
BP	GO:0032674	regulation of interleukin-5 production	1/85	21/18670	0.0914249	0.299124	0.26021	IL17RB	1
BP	GO:0035813	regulation of renal sodium excretion	1/85	21/18670	0.0914249	0.299124	0.26021	AGT	1
BP	GO:0042135	neurotransmitter catabolic process	1/85	21/18670	0.0914249	0.299124	0.26021	CHDH	1
BP	GO:0042402	cellular biogenic amine catabolic process	1/85	21/18670	0.0914249	0.299124	0.26021	CHDH	1
BP	GO:0042438	melanin biosynthetic process	1/85	21/18670	0.0914249	0.299124	0.26021	CDH3	1
BP	GO:0046827	positive regulation of protein export from nucleus	1/85	21/18670	0.0914249	0.299124	0.26021	SFN	1
BP	GO:0048485	sympathetic nervous system development	1/85	21/18670	0.0914249	0.299124	0.26021	TP63	1
BP	GO:0061213	positive regulation of mesonephros development	1/85	21/18670	0.0914249	0.299124	0.26021	AGT	1
BP	GO:0061339	establishment or maintenance of monopolar cell polarity	1/85	21/18670	0.0914249	0.299124	0.26021	FSCN1	1
BP	GO:0072010	glomerular epithelium development	1/85	21/18670	0.0914249	0.299124	0.26021	PROM1	1
BP	GO:2000269	regulation of fibroblast apoptotic process	1/85	21/18670	0.0914249	0.299124	0.26021	TP63	1
BP	GO:2000380	regulation of mesoderm development	1/85	21/18670	0.0914249	0.299124	0.26021	TP63	1
BP	GO:2001014	regulation of skeletal muscle cell differentiation	1/85	21/18670	0.0914249	0.299124	0.26021	GPC1	1
BP	GO:0006469	negative regulation of protein kinase activity	3/85	235/18670	0.0920127	0.300438	0.261353	DUSP7/SFN/SPRY1	3
BP	GO:0048593	camera-type eye morphogenesis	2/85	112/18670	0.0924224	0.300556	0.261456	PROM1/TSPAN12	2
BP	GO:1903828	negative regulation of cellular protein localization	2/85	112/18670	0.0924224	0.300556	0.261456	TRIM29/CLDN18	2
BP	GO:0001759	organ induction	1/85	22/18670	0.0955661	0.300556	0.261456	SPRY1	1
BP	GO:0006379	mRNA cleavage	1/85	22/18670	0.0955661	0.300556	0.261456	RNASE4	1
BP	GO:0006582	melanin metabolic process	1/85	22/18670	0.0955661	0.300556	0.261456	CDH3	1
BP	GO:0007398	ectoderm development	1/85	22/18670	0.0955661	0.300556	0.261456	KRT6B	1
BP	GO:0023058	adaptation of signaling pathway	1/85	22/18670	0.0955661	0.300556	0.261456	ARRB1	1
BP	GO:0031342	negative regulation of cell killing	1/85	22/18670	0.0955661	0.300556	0.261456	KRT6A	1
BP	GO:0032402	melanosome transport	1/85	22/18670	0.0955661	0.300556	0.261456	CDH3	1
BP	GO:0032634	interleukin-5 production	1/85	22/18670	0.0955661	0.300556	0.261456	IL17RB	1
BP	GO:0032656	regulation of interleukin-13 production	1/85	22/18670	0.0955661	0.300556	0.261456	IL17RB	1
BP	GO:0032928	regulation of superoxide anion generation	1/85	22/18670	0.0955661	0.300556	0.261456	AGT	1
BP	GO:0035929	steroid hormone secretion	1/85	22/18670	0.0955661	0.300556	0.261456	AGT	1
BP	GO:0046058	cAMP metabolic process	1/85	22/18670	0.0955661	0.300556	0.261456	PTHLH	1
BP	GO:0046628	positive regulation of insulin receptor signaling pathway	1/85	22/18670	0.0955661	0.300556	0.261456	AGT	1
BP	GO:0097320	plasma membrane tubulation	1/85	22/18670	0.0955661	0.300556	0.261456	MICALL1	1
BP	GO:0140112	extracellular vesicle biogenesis	1/85	22/18670	0.0955661	0.300556	0.261456	SDC1	1
BP	GO:1903589	positive regulation of blood vessel endothelial cell proliferation involved in sprouting angiogenesis	1/85	22/18670	0.0955661	0.300556	0.261456	FGFBP1	1
BP	GO:0006023	aminoglycan biosynthetic process	2/85	115/18670	0.0966319	0.300556	0.261456	GPC1/SDC1	2
BP	GO:0046660	female sex differentiation	2/85	115/18670	0.0966319	0.300556	0.261456	ARRB1/TP63	2
BP	GO:0045765	regulation of angiogenesis	4/85	383/18670	0.0973632	0.300556	0.261456	AGT/FGFBP1/TSPAN12/DDAH1	4
BP	GO:0042593	glucose homeostasis	3/85	241/18670	0.0974189	0.300556	0.261456	ARRB1/FOXA3/VSNL1	3
BP	GO:1900180	regulation of protein localization to nucleus	2/85	116/18670	0.0980472	0.300556	0.261456	TRIM29/CLDN18	2
BP	GO:0033500	carbohydrate homeostasis	3/85	242/18670	0.0983324	0.300556	0.261456	ARRB1/FOXA3/VSNL1	3
BP	GO:0048545	response to steroid hormone	4/85	385/18670	0.0987655	0.300556	0.261456	SDC1/WNT7B/NR0B2/TP63	4
BP	GO:0010822	positive regulation of mitochondrion organization	2/85	117/18670	0.0994684	0.300556	0.261456	SFN/TP63	2
BP	GO:0009068	aspartate family amino acid catabolic process	1/85	23/18670	0.0996886	0.300556	0.261456	ASRGL1	1
BP	GO:0009310	amine catabolic process	1/85	23/18670	0.0996886	0.300556	0.261456	CHDH	1
BP	GO:0016338	calcium-independent cell-cell adhesion via plasma membrane cell-adhesion molecules	1/85	23/18670	0.0996886	0.300556	0.261456	CLDN18	1
BP	GO:0032331	negative regulation of chondrocyte differentiation	1/85	23/18670	0.0996886	0.300556	0.261456	PTHLH	1
BP	GO:0032401	establishment of melanosome localization	1/85	23/18670	0.0996886	0.300556	0.261456	CDH3	1
BP	GO:0032717	negative regulation of interleukin-8 production	1/85	23/18670	0.0996886	0.300556	0.261456	ARRB1	1
BP	GO:0035812	renal sodium excretion	1/85	23/18670	0.0996886	0.300556	0.261456	AGT	1
BP	GO:0046337	phosphatidylethanolamine metabolic process	1/85	23/18670	0.0996886	0.300556	0.261456	LPIN2	1
BP	GO:0051589	negative regulation of neurotransmitter transport	1/85	23/18670	0.0996886	0.300556	0.261456	PNKD	1
BP	GO:0051904	pigment granule transport	1/85	23/18670	0.0996886	0.300556	0.261456	CDH3	1
BP	GO:0072170	metanephric tubule development	1/85	23/18670	0.0996886	0.300556	0.261456	WNT7B	1
BP	GO:0072215	regulation of metanephros development	1/85	23/18670	0.0996886	0.300556	0.261456	HNF1B	1
BP	GO:0072243	metanephric nephron epithelium development	1/85	23/18670	0.0996886	0.300556	0.261456	WNT7B	1
BP	GO:0089718	amino acid import across plasma membrane	1/85	23/18670	0.0996886	0.300556	0.261456	AGT	1
BP	GO:2000291	regulation of myoblast proliferation	1/85	23/18670	0.0996886	0.300556	0.261456	SOX15	1
BP	GO:0042471	ear morphogenesis	2/85	118/18670	0.100895	0.302197	0.262883	FRZB/CELSR1	2
BP	GO:0006721	terpenoid metabolic process	2/85	120/18670	0.103767	0.302197	0.262883	GPC1/SDC1	2
BP	GO:0022612	gland morphogenesis	2/85	120/18670	0.103767	0.302197	0.262883	SERPINB5/TP63	2
BP	GO:0072089	stem cell proliferation	2/85	120/18670	0.103767	0.302197	0.262883	WNT7B/ARTN	2
BP	GO:0002092	positive regulation of receptor internalization	1/85	24/18670	0.103793	0.302197	0.262883	ARRB1	1
BP	GO:0014850	response to muscle activity	1/85	24/18670	0.103793	0.302197	0.262883	AGT	1
BP	GO:0021871	forebrain regionalization	1/85	24/18670	0.103793	0.302197	0.262883	WNT7B	1
BP	GO:0032528	microvillus organization	1/85	24/18670	0.103793	0.302197	0.262883	FSCN1	1
BP	GO:0036010	protein localization to endosome	1/85	24/18670	0.103793	0.302197	0.262883	MICALL1	1
BP	GO:0042832	defense response to protozoan	1/85	24/18670	0.103793	0.302197	0.262883	IRF8	1
BP	GO:0044062	regulation of excretion	1/85	24/18670	0.103793	0.302197	0.262883	AGT	1
BP	GO:0044346	fibroblast apoptotic process	1/85	24/18670	0.103793	0.302197	0.262883	TP63	1
BP	GO:0045606	positive regulation of epidermal cell differentiation	1/85	24/18670	0.103793	0.302197	0.262883	SFN	1
BP	GO:0046475	glycerophospholipid catabolic process	1/85	24/18670	0.103793	0.302197	0.262883	GDPD1	1
BP	GO:0050427	3'-phosphoadenosine 5'-phosphosulfate metabolic process	1/85	24/18670	0.103793	0.302197	0.262883	SULT1C2	1
BP	GO:0051905	establishment of pigment granule localization	1/85	24/18670	0.103793	0.302197	0.262883	CDH3	1
BP	GO:0090103	cochlea morphogenesis	1/85	24/18670	0.103793	0.302197	0.262883	FRZB	1
BP	GO:1900078	positive regulation of cellular response to insulin stimulus	1/85	24/18670	0.103793	0.302197	0.262883	AGT	1
BP	GO:1903010	regulation of bone development	1/85	24/18670	0.103793	0.302197	0.262883	CLDN18	1
BP	GO:0045926	negative regulation of growth	3/85	249/18670	0.104824	0.304651	0.265018	AGT/FRZB/SEMA4B	3
BP	GO:1903409	reactive oxygen species biosynthetic process	2/85	122/18670	0.10666	0.306351	0.266496	AGT/DDAH1	2
BP	GO:1905477	positive regulation of protein localization to membrane	2/85	122/18670	0.10666	0.306351	0.266496	SFN/TP63	2
BP	GO:0001562	response to protozoan	1/85	25/18670	0.107878	0.306351	0.266496	IRF8	1
BP	GO:0003071	renal system process involved in regulation of systemic arterial blood pressure	1/85	25/18670	0.107878	0.306351	0.266496	AGT	1
BP	GO:0014829	vascular smooth muscle contraction	1/85	25/18670	0.107878	0.306351	0.266496	AGT	1
BP	GO:0032400	melanosome localization	1/85	25/18670	0.107878	0.306351	0.266496	CDH3	1
BP	GO:0032616	interleukin-13 production	1/85	25/18670	0.107878	0.306351	0.266496	IL17RB	1
BP	GO:0034035	purine ribonucleoside bisphosphate metabolic process	1/85	25/18670	0.107878	0.306351	0.266496	SULT1C2	1
BP	GO:0050927	positive regulation of positive chemotaxis	1/85	25/18670	0.107878	0.306351	0.266496	ARTN	1
BP	GO:0060561	apoptotic process involved in morphogenesis	1/85	25/18670	0.107878	0.306351	0.266496	HNF1B	1
BP	GO:0060571	morphogenesis of an epithelial fold	1/85	25/18670	0.107878	0.306351	0.266496	TP63	1
BP	GO:0097186	amelogenesis	1/85	25/18670	0.107878	0.306351	0.266496	PERP	1
BP	GO:1904385	cellular response to angiotensin	1/85	25/18670	0.107878	0.306351	0.266496	AGT	1
BP	GO:0001736	establishment of planar polarity	2/85	124/18670	0.109576	0.306566	0.266684	TP63/CELSR1	2
BP	GO:0001838	embryonic epithelial tube formation	2/85	124/18670	0.109576	0.306566	0.266684	HNF1B/CELSR1	2
BP	GO:0007164	establishment of tissue polarity	2/85	124/18670	0.109576	0.306566	0.266684	TP63/CELSR1	2
BP	GO:0008637	apoptotic mitochondrial changes	2/85	124/18670	0.109576	0.306566	0.266684	SFN/TP63	2
BP	GO:0009063	cellular amino acid catabolic process	2/85	125/18670	0.111041	0.306566	0.266684	DDAH1/ASRGL1	2
BP	GO:0050730	regulation of peptidyl-tyrosine phosphorylation	3/85	256/18670	0.111482	0.306566	0.266684	AGT/SPINK1/GPRC5B	3
BP	GO:0003081	regulation of systemic arterial blood pressure by renin-angiotensin	1/85	26/18670	0.111945	0.306566	0.266684	AGT	1
BP	GO:0006516	glycoprotein catabolic process	1/85	26/18670	0.111945	0.306566	0.266684	GPC1	1
BP	GO:0022011	myelination in peripheral nervous system	1/85	26/18670	0.111945	0.306566	0.266684	NDRG1	1
BP	GO:0032292	peripheral nervous system axon ensheathment	1/85	26/18670	0.111945	0.306566	0.266684	NDRG1	1
BP	GO:0034453	microtubule anchoring	1/85	26/18670	0.111945	0.306566	0.266684	BICD2	1
BP	GO:0043090	amino acid import	1/85	26/18670	0.111945	0.306566	0.266684	AGT	1
BP	GO:0043567	regulation of insulin-like growth factor receptor signaling pathway	1/85	26/18670	0.111945	0.306566	0.266684	CDH3	1
BP	GO:0048169	regulation of long-term neuronal synaptic plasticity	1/85	26/18670	0.111945	0.306566	0.266684	AGT	1
BP	GO:0048843	negative regulation of axon extension involved in axon guidance	1/85	26/18670	0.111945	0.306566	0.266684	SEMA4B	1
BP	GO:0050926	regulation of positive chemotaxis	1/85	26/18670	0.111945	0.306566	0.266684	ARTN	1
BP	GO:0051875	pigment granule localization	1/85	26/18670	0.111945	0.306566	0.266684	CDH3	1
BP	GO:0060706	cell differentiation involved in embryonic placenta development	1/85	26/18670	0.111945	0.306566	0.266684	GJB5	1
BP	GO:0060740	prostate gland epithelium morphogenesis	1/85	26/18670	0.111945	0.306566	0.266684	TP63	1
BP	GO:1903959	regulation of anion transmembrane transport	1/85	26/18670	0.111945	0.306566	0.266684	AGT	1
BP	GO:1904754	positive regulation of vascular associated smooth muscle cell migration	1/85	26/18670	0.111945	0.306566	0.266684	AGT	1
BP	GO:0033673	negative regulation of kinase activity	3/85	257/18670	0.112446	0.307077	0.267128	DUSP7/SFN/SPRY1	3
BP	GO:0045667	regulation of osteoblast differentiation	2/85	126/18670	0.112512	0.307077	0.267128	WNT7B/TP63	2
BP	GO:0043406	positive regulation of MAP kinase activity	3/85	258/18670	0.113414	0.309014	0.268813	ARRB1/DUSP7/WNT7B	3
BP	GO:0010595	positive regulation of endothelial cell migration	2/85	128/18670	0.115469	0.311311	0.270811	AGT/FGFBP1	2
BP	GO:0000188	inactivation of MAPK activity	1/85	27/18670	0.115994	0.311311	0.270811	DUSP7	1
BP	GO:0034067	protein localization to Golgi apparatus	1/85	27/18670	0.115994	0.311311	0.270811	BICD2	1
BP	GO:0045671	negative regulation of osteoclast differentiation	1/85	27/18670	0.115994	0.311311	0.270811	CLDN18	1
BP	GO:0048643	positive regulation of skeletal muscle tissue development	1/85	27/18670	0.115994	0.311311	0.270811	GPC1	1
BP	GO:0051450	myoblast proliferation	1/85	27/18670	0.115994	0.311311	0.270811	SOX15	1
BP	GO:0072207	metanephric epithelium development	1/85	27/18670	0.115994	0.311311	0.270811	WNT7B	1
BP	GO:0080154	regulation of fertilization	1/85	27/18670	0.115994	0.311311	0.270811	SPINK1	1
BP	GO:2000144	positive regulation of DNA-templated transcription, initiation	1/85	27/18670	0.115994	0.311311	0.270811	HNF1B	1
BP	GO:0034504	protein localization to nucleus	3/85	262/18670	0.117316	0.314336	0.273442	AGT/TRIM29/CLDN18	3
BP	GO:0006972	hyperosmotic response	1/85	28/18670	0.120024	0.315308	0.274288	SLC2A1	1
BP	GO:0009074	aromatic amino acid family catabolic process	1/85	28/18670	0.120024	0.315308	0.274288	ASRGL1	1
BP	GO:0032770	positive regulation of monooxygenase activity	1/85	28/18670	0.120024	0.315308	0.274288	CDH3	1
BP	GO:0034368	protein-lipid complex remodeling	1/85	28/18670	0.120024	0.315308	0.274288	AGT	1
BP	GO:0034369	plasma lipoprotein particle remodeling	1/85	28/18670	0.120024	0.315308	0.274288	AGT	1
BP	GO:0035116	embryonic hindlimb morphogenesis	1/85	28/18670	0.120024	0.315308	0.274288	TP63	1
BP	GO:0060260	regulation of transcription initiation from RNA polymerase II promoter	1/85	28/18670	0.120024	0.315308	0.274288	HNF1B	1
BP	GO:0085029	extracellular matrix assembly	1/85	28/18670	0.120024	0.315308	0.274288	AGT	1
BP	GO:1902668	negative regulation of axon guidance	1/85	28/18670	0.120024	0.315308	0.274288	SEMA4B	1
BP	GO:1902745	positive regulation of lamellipodium organization	1/85	28/18670	0.120024	0.315308	0.274288	FSCN1	1
BP	GO:1990776	response to angiotensin	1/85	28/18670	0.120024	0.315308	0.274288	AGT	1
BP	GO:2001025	positive regulation of response to drug	1/85	28/18670	0.120024	0.315308	0.274288	AGT	1
BP	GO:0042552	myelination	2/85	132/18670	0.121443	0.317483	0.276181	GPC1/NDRG1	2
BP	GO:0072175	epithelial tube formation	2/85	132/18670	0.121443	0.317483	0.276181	HNF1B/CELSR1	2
BP	GO:0072329	monocarboxylic acid catabolic process	2/85	132/18670	0.121443	0.317483	0.276181	LPIN2/ASRGL1	2
BP	GO:0009581	detection of external stimulus	2/85	133/18670	0.122948	0.317643	0.27632	ARRB1/PLEKHB1	2
BP	GO:0042770	signal transduction in response to DNA damage	2/85	133/18670	0.122948	0.317643	0.27632	SFN/NDRG1	2
BP	GO:0071333	cellular response to glucose stimulus	2/85	133/18670	0.122948	0.317643	0.27632	ARRB1/VSNL1	2
BP	GO:0000132	establishment of mitotic spindle orientation	1/85	29/18670	0.124037	0.317643	0.27632	SPRY1	1
BP	GO:0014044	Schwann cell development	1/85	29/18670	0.124037	0.317643	0.27632	NDRG1	1
BP	GO:0034367	protein-containing complex remodeling	1/85	29/18670	0.124037	0.317643	0.27632	AGT	1
BP	GO:0035025	positive regulation of Rho protein signal transduction	1/85	29/18670	0.124037	0.317643	0.27632	ARRB1	1
BP	GO:0044550	secondary metabolite biosynthetic process	1/85	29/18670	0.124037	0.317643	0.27632	CDH3	1
BP	GO:0048240	sperm capacitation	1/85	29/18670	0.124037	0.317643	0.27632	SPINK1	1
BP	GO:0051642	centrosome localization	1/85	29/18670	0.124037	0.317643	0.27632	BICD2	1
BP	GO:0060536	cartilage morphogenesis	1/85	29/18670	0.124037	0.317643	0.27632	WNT7B	1
BP	GO:1990126	retrograde transport, endosome to plasma membrane	1/85	29/18670	0.124037	0.317643	0.27632	MICALL1	1
BP	GO:0007006	mitochondrial membrane organization	2/85	134/18670	0.124458	0.317643	0.27632	SFN/TP63	2
BP	GO:0007272	ensheathment of neurons	2/85	134/18670	0.124458	0.317643	0.27632	GPC1/NDRG1	2
BP	GO:0008366	axon ensheathment	2/85	134/18670	0.124458	0.317643	0.27632	GPC1/NDRG1	2
BP	GO:0045927	positive regulation of growth	3/85	270/18670	0.125269	0.318385	0.276965	SFN/KRT17/SOX15	3
BP	GO:0001889	liver development	2/85	135/18670	0.125972	0.318385	0.276965	FRZB/HNF1B	2
BP	GO:0030010	establishment of cell polarity	2/85	135/18670	0.125972	0.318385	0.276965	FSCN1/SPRY1	2
BP	GO:0071331	cellular response to hexose stimulus	2/85	135/18670	0.125972	0.318385	0.276965	ARRB1/VSNL1	2
BP	GO:1903825	organic acid transmembrane transport	2/85	135/18670	0.125972	0.318385	0.276965	AGT/SLC43A1	2
BP	GO:1905039	carboxylic acid transmembrane transport	2/85	135/18670	0.125972	0.318385	0.276965	AGT/SLC43A1	2
BP	GO:1901342	regulation of vasculature development	4/85	422/18670	0.126368	0.318385	0.276965	AGT/FGFBP1/TSPAN12/DDAH1	4
BP	GO:0032868	response to insulin	3/85	272/18670	0.127288	0.318385	0.276965	AGT/SLC2A1/LPIN2	3
BP	GO:0009582	detection of abiotic stimulus	2/85	136/18670	0.127491	0.318385	0.276965	ARRB1/PLEKHB1	2
BP	GO:0071326	cellular response to monosaccharide stimulus	2/85	136/18670	0.127491	0.318385	0.276965	ARRB1/VSNL1	2
BP	GO:0010743	regulation of macrophage derived foam cell differentiation	1/85	30/18670	0.128031	0.318385	0.276965	AGT	1
BP	GO:0035066	positive regulation of histone acetylation	1/85	30/18670	0.128031	0.318385	0.276965	ARRB1	1
BP	GO:0045940	positive regulation of steroid metabolic process	1/85	30/18670	0.128031	0.318385	0.276965	AGT	1
BP	GO:0051491	positive regulation of filopodium assembly	1/85	30/18670	0.128031	0.318385	0.276965	FSCN1	1
BP	GO:0061082	myeloid leukocyte cytokine production	1/85	30/18670	0.128031	0.318385	0.276965	GPRC5B	1
BP	GO:0061842	microtubule organizing center localization	1/85	30/18670	0.128031	0.318385	0.276965	BICD2	1
BP	GO:0043542	endothelial cell migration	3/85	273/18670	0.128301	0.318385	0.276965	AGT/S100A2/FGFBP1	3
BP	GO:0061448	connective tissue development	3/85	273/18670	0.128301	0.318385	0.276965	FRZB/PTHLH/WNT7B	3
BP	GO:0072655	establishment of protein localization to mitochondrion	2/85	137/18670	0.129014	0.319662	0.278076	SFN/TP63	2
BP	GO:0016054	organic acid catabolic process	3/85	275/18670	0.130338	0.320836	0.279097	LPIN2/DDAH1/ASRGL1	3
BP	GO:0046395	carboxylic acid catabolic process	3/85	275/18670	0.130338	0.320836	0.279097	LPIN2/DDAH1/ASRGL1	3
BP	GO:0008584	male gonad development	2/85	138/18670	0.130542	0.320836	0.279097	SDC1/SOX15	2
BP	GO:0061008	hepaticobiliary system development	2/85	138/18670	0.130542	0.320836	0.279097	FRZB/HNF1B	2
BP	GO:0007411	axon guidance	3/85	276/18670	0.13136	0.320836	0.279097	GPC1/ARTN/SEMA4B	3
BP	GO:0001963	synaptic transmission, dopaminergic	1/85	31/18670	0.132007	0.320836	0.279097	PNKD	1
BP	GO:0007202	activation of phospholipase C activity	1/85	31/18670	0.132007	0.320836	0.279097	AGT	1
BP	GO:0009954	proximal/distal pattern formation	1/85	31/18670	0.132007	0.320836	0.279097	TP63	1
BP	GO:0030149	sphingolipid catabolic process	1/85	31/18670	0.132007	0.320836	0.279097	SMPDL3B	1
BP	GO:0045742	positive regulation of epidermal growth factor receptor signaling pathway	1/85	31/18670	0.132007	0.320836	0.279097	AGT	1
BP	GO:0070306	lens fiber cell differentiation	1/85	31/18670	0.132007	0.320836	0.279097	WNT7B	1
BP	GO:0006720	isoprenoid metabolic process	2/85	139/18670	0.132074	0.320836	0.279097	GPC1/SDC1	2
BP	GO:0046546	development of primary male sexual characteristics	2/85	139/18670	0.132074	0.320836	0.279097	SDC1/SOX15	2
BP	GO:0097485	neuron projection guidance	3/85	277/18670	0.132386	0.32111	0.279335	GPC1/ARTN/SEMA4B	3
BP	GO:0006644	phospholipid metabolic process	4/85	430/18670	0.13273	0.321461	0.279641	LPIN2/SMPDL3B/CHPT1/GDPD1	4
BP	GO:0060485	mesenchyme development	3/85	278/18670	0.133414	0.322624	0.280652	FRZB/SPRY1/SEMA4B	3
BP	GO:0046330	positive regulation of JNK cascade	2/85	140/18670	0.13361	0.322624	0.280652	WNT7B/UNC5CL	2
BP	GO:0001738	morphogenesis of a polarized epithelium	2/85	141/18670	0.13515	0.325368	0.28304	TP63/CELSR1	2
BP	GO:0070585	protein localization to mitochondrion	2/85	141/18670	0.13515	0.325368	0.28304	SFN/TP63	2
BP	GO:0003338	metanephros morphogenesis	1/85	32/18670	0.135965	0.325389	0.283058	WNT7B	1
BP	GO:0042311	vasodilation	1/85	32/18670	0.135965	0.325389	0.283058	AGT	1
BP	GO:0048841	regulation of axon extension involved in axon guidance	1/85	32/18670	0.135965	0.325389	0.283058	SEMA4B	1
BP	GO:0060317	cardiac epithelial to mesenchymal transition	1/85	32/18670	0.135965	0.325389	0.283058	SPRY1	1
BP	GO:0030879	mammary gland development	2/85	143/18670	0.138242	0.329285	0.286447	IRF6/WNT7B	2
BP	GO:0060041	retina development in camera-type eye	2/85	144/18670	0.139794	0.329285	0.286447	PROM1/TSPAN12	2
BP	GO:0071322	cellular response to carbohydrate stimulus	2/85	144/18670	0.139794	0.329285	0.286447	ARRB1/VSNL1	2
BP	GO:0010092	specification of animal organ identity	1/85	33/18670	0.139906	0.329285	0.286447	SPRY1	1
BP	GO:0010591	regulation of lamellipodium assembly	1/85	33/18670	0.139906	0.329285	0.286447	FSCN1	1
BP	GO:0035115	embryonic forelimb morphogenesis	1/85	33/18670	0.139906	0.329285	0.286447	TP63	1
BP	GO:0040001	establishment of mitotic spindle localization	1/85	33/18670	0.139906	0.329285	0.286447	SPRY1	1
BP	GO:0051955	regulation of amino acid transport	1/85	33/18670	0.139906	0.329285	0.286447	AGT	1
BP	GO:1901186	positive regulation of ERBB signaling pathway	1/85	33/18670	0.139906	0.329285	0.286447	AGT	1
BP	GO:1901890	positive regulation of cell junction assembly	1/85	33/18670	0.139906	0.329285	0.286447	AGT	1
BP	GO:2000758	positive regulation of peptidyl-lysine acetylation	1/85	33/18670	0.139906	0.329285	0.286447	ARRB1	1
BP	GO:0019932	second-messenger-mediated signaling	4/85	439/18670	0.140043	0.329285	0.286447	AGT/PTHLH/SPINK1/DDAH1	4
BP	GO:0051348	negative regulation of transferase activity	3/85	285/18670	0.140689	0.330323	0.28735	DUSP7/SFN/SPRY1	3
BP	GO:0006865	amino acid transport	2/85	145/18670	0.14135	0.331393	0.28828	AGT/SLC43A1	2
BP	GO:0051403	stress-activated MAPK cascade	3/85	286/18670	0.14174	0.331823	0.288655	AGT/WNT7B/UNC5CL	3
BP	GO:0051384	response to glucocorticoid	2/85	146/18670	0.14291	0.333852	0.29042	SDC1/WNT7B	2
BP	GO:0031128	developmental induction	1/85	34/18670	0.143829	0.333852	0.29042	SPRY1	1
BP	GO:0032892	positive regulation of organic acid transport	1/85	34/18670	0.143829	0.333852	0.29042	AGT	1
BP	GO:0048566	embryonic digestive tract development	1/85	34/18670	0.143829	0.333852	0.29042	HNF1B	1
BP	GO:0060795	cell fate commitment involved in formation of primary germ layer	1/85	34/18670	0.143829	0.333852	0.29042	HNF1B	1
BP	GO:0048562	embryonic organ morphogenesis	3/85	288/18670	0.143848	0.333852	0.29042	FRZB/HNF1B/CELSR1	3
BP	GO:0097193	intrinsic apoptotic signaling pathway	3/85	289/18670	0.144907	0.334683	0.291143	SFN/TP63/PERP	3
BP	GO:0044282	small molecule catabolic process	4/85	445/18670	0.145008	0.334683	0.291143	LPIN2/DDAH1/PNKD/ASRGL1	4
BP	GO:0035148	tube formation	2/85	148/18670	0.146041	0.334683	0.291143	HNF1B/CELSR1	2
BP	GO:0008277	regulation of G protein-coupled receptor signaling pathway	2/85	149/18670	0.147611	0.334683	0.291143	ARRB1/RGS5	2
BP	GO:0009267	cellular response to starvation	2/85	149/18670	0.147611	0.334683	0.291143	FOXA3/SLC2A1	2
BP	GO:0048592	eye morphogenesis	2/85	149/18670	0.147611	0.334683	0.291143	PROM1/TSPAN12	2
BP	GO:2001056	positive regulation of cysteine-type endopeptidase activity	2/85	149/18670	0.147611	0.334683	0.291143	ARRB1/PERP	2
BP	GO:0010259	multicellular organism aging	1/85	35/18670	0.147734	0.334683	0.291143	TP63	1
BP	GO:0032735	positive regulation of interleukin-12 production	1/85	35/18670	0.147734	0.334683	0.291143	IRF8	1
BP	GO:0033144	negative regulation of intracellular steroid hormone receptor signaling pathway	1/85	35/18670	0.147734	0.334683	0.291143	TP63	1
BP	GO:0046466	membrane lipid catabolic process	1/85	35/18670	0.147734	0.334683	0.291143	SMPDL3B	1
BP	GO:0051294	establishment of spindle orientation	1/85	35/18670	0.147734	0.334683	0.291143	SPRY1	1
BP	GO:0051954	positive regulation of amine transport	1/85	35/18670	0.147734	0.334683	0.291143	AGT	1
BP	GO:0098751	bone cell development	1/85	35/18670	0.147734	0.334683	0.291143	CLDN18	1
BP	GO:0098801	regulation of renal system process	1/85	35/18670	0.147734	0.334683	0.291143	AGT	1
BP	GO:0110111	negative regulation of animal organ morphogenesis	1/85	35/18670	0.147734	0.334683	0.291143	HNF1B	1
BP	GO:1905332	positive regulation of morphogenesis of an epithelium	1/85	35/18670	0.147734	0.334683	0.291143	AGT	1
BP	GO:0035567	non-canonical Wnt signaling pathway	2/85	150/18670	0.149186	0.337499	0.293592	FRZB/CELSR1	2
BP	GO:0048511	rhythmic process	3/85	295/18670	0.151311	0.338264	0.294258	ARRB1/HNF1B/NR0B2	3
BP	GO:0010742	macrophage derived foam cell differentiation	1/85	36/18670	0.151621	0.338264	0.294258	AGT	1
BP	GO:0034390	smooth muscle cell apoptotic process	1/85	36/18670	0.151621	0.338264	0.294258	ARRB1	1
BP	GO:0034391	regulation of smooth muscle cell apoptotic process	1/85	36/18670	0.151621	0.338264	0.294258	ARRB1	1
BP	GO:0035137	hindlimb morphogenesis	1/85	36/18670	0.151621	0.338264	0.294258	TP63	1
BP	GO:0042554	superoxide anion generation	1/85	36/18670	0.151621	0.338264	0.294258	AGT	1
BP	GO:0060428	lung epithelium development	1/85	36/18670	0.151621	0.338264	0.294258	WNT7B	1
BP	GO:0071634	regulation of transforming growth factor beta production	1/85	36/18670	0.151621	0.338264	0.294258	CDH3	1
BP	GO:0090077	foam cell differentiation	1/85	36/18670	0.151621	0.338264	0.294258	AGT	1
BP	GO:0090322	regulation of superoxide metabolic process	1/85	36/18670	0.151621	0.338264	0.294258	AGT	1
BP	GO:0016202	regulation of striated muscle tissue development	2/85	152/18670	0.152344	0.339408	0.295253	GPC1/SOX15	2
BP	GO:0051017	actin filament bundle assembly	2/85	153/18670	0.153929	0.341755	0.297295	ARRB1/FSCN1	2
BP	GO:0003156	regulation of animal organ formation	1/85	37/18670	0.155491	0.341755	0.297295	SPRY1	1
BP	GO:0030201	heparan sulfate proteoglycan metabolic process	1/85	37/18670	0.155491	0.341755	0.297295	GPC1	1
BP	GO:0043114	regulation of vascular permeability	1/85	37/18670	0.155491	0.341755	0.297295	DDAH1	1
BP	GO:0045777	positive regulation of blood pressure	1/85	37/18670	0.155491	0.341755	0.297295	AGT	1
BP	GO:0048846	axon extension involved in axon guidance	1/85	37/18670	0.155491	0.341755	0.297295	SEMA4B	1
BP	GO:0090050	positive regulation of cell migration involved in sprouting angiogenesis	1/85	37/18670	0.155491	0.341755	0.297295	FGFBP1	1
BP	GO:1902284	neuron projection extension involved in neuron projection guidance	1/85	37/18670	0.155491	0.341755	0.297295	SEMA4B	1
BP	GO:2000142	regulation of DNA-templated transcription, initiation	1/85	37/18670	0.155491	0.341755	0.297295	HNF1B	1
BP	GO:0055067	monovalent inorganic cation homeostasis	2/85	154/18670	0.155517	0.341755	0.297295	AGT/SLC4A4	2
BP	GO:1901861	regulation of muscle tissue development	2/85	155/18670	0.157108	0.343611	0.298909	GPC1/SOX15	2
BP	GO:0048634	regulation of muscle organ development	2/85	156/18670	0.158702	0.343611	0.298909	GPC1/SOX15	2
BP	GO:0001825	blastocyst formation	1/85	38/18670	0.159344	0.343611	0.298909	HNF1B	1
BP	GO:0003298	physiological muscle hypertrophy	1/85	38/18670	0.159344	0.343611	0.298909	AGT	1
BP	GO:0003301	physiological cardiac muscle hypertrophy	1/85	38/18670	0.159344	0.343611	0.298909	AGT	1
BP	GO:0007340	acrosome reaction	1/85	38/18670	0.159344	0.343611	0.298909	SPINK1	1
BP	GO:0015804	neutral amino acid transport	1/85	38/18670	0.159344	0.343611	0.298909	SLC43A1	1
BP	GO:0045494	photoreceptor cell maintenance	1/85	38/18670	0.159344	0.343611	0.298909	PROM1	1
BP	GO:0046676	negative regulation of insulin secretion	1/85	38/18670	0.159344	0.343611	0.298909	VSNL1	1
BP	GO:0046825	regulation of protein export from nucleus	1/85	38/18670	0.159344	0.343611	0.298909	SFN	1
BP	GO:0048009	insulin-like growth factor receptor signaling pathway	1/85	38/18670	0.159344	0.343611	0.298909	CDH3	1
BP	GO:0061049	cell growth involved in cardiac muscle cell development	1/85	38/18670	0.159344	0.343611	0.298909	AGT	1
BP	GO:0071604	transforming growth factor beta production	1/85	38/18670	0.159344	0.343611	0.298909	CDH3	1
BP	GO:1902742	apoptotic process involved in development	1/85	38/18670	0.159344	0.343611	0.298909	HNF1B	1
BP	GO:0019827	stem cell population maintenance	2/85	157/18670	0.160299	0.344749	0.299899	HNF1B/TP63	2
BP	GO:0061572	actin filament bundle organization	2/85	157/18670	0.160299	0.344749	0.299899	ARRB1/FSCN1	2
BP	GO:0001819	positive regulation of cytokine production	4/85	464/18670	0.161178	0.346179	0.301143	AGT/IRF8/GPRC5B/IL17RB	4
BP	GO:0007257	activation of JUN kinase activity	1/85	39/18670	0.163179	0.348158	0.302864	WNT7B	1
BP	GO:0009072	aromatic amino acid family metabolic process	1/85	39/18670	0.163179	0.348158	0.302864	ASRGL1	1
BP	GO:0033146	regulation of intracellular estrogen receptor signaling pathway	1/85	39/18670	0.163179	0.348158	0.302864	TP63	1
BP	GO:0042417	dopamine metabolic process	1/85	39/18670	0.163179	0.348158	0.302864	PNKD	1
BP	GO:0051180	vitamin transport	1/85	39/18670	0.163179	0.348158	0.302864	SLC2A1	1
BP	GO:0098727	maintenance of cell number	2/85	159/18670	0.163502	0.348387	0.303064	HNF1B/TP63	2
BP	GO:0030203	glycosaminoglycan metabolic process	2/85	160/18670	0.165108	0.350882	0.305234	GPC1/SDC1	2
BP	GO:0046661	male sex differentiation	2/85	160/18670	0.165108	0.350882	0.305234	SDC1/SOX15	2
BP	GO:0001990	regulation of systemic arterial blood pressure by hormone	1/85	40/18670	0.166997	0.352112	0.306304	AGT	1
BP	GO:0009187	cyclic nucleotide metabolic process	1/85	40/18670	0.166997	0.352112	0.306304	PTHLH	1
BP	GO:0019835	cytolysis	1/85	40/18670	0.166997	0.352112	0.306304	KRT6A	1
BP	GO:0045124	regulation of bone resorption	1/85	40/18670	0.166997	0.352112	0.306304	CLDN18	1
BP	GO:0071470	cellular response to osmotic stress	1/85	40/18670	0.166997	0.352112	0.306304	SLC2A1	1
BP	GO:0071526	semaphorin-plexin signaling pathway	1/85	40/18670	0.166997	0.352112	0.306304	SEMA4B	1
BP	GO:0031960	response to corticosteroid	2/85	162/18670	0.168329	0.354458	0.308345	SDC1/WNT7B	2
BP	GO:0019432	triglyceride biosynthetic process	1/85	41/18670	0.170797	0.356398	0.310033	LPIN2	1
BP	GO:0034122	negative regulation of toll-like receptor signaling pathway	1/85	41/18670	0.170797	0.356398	0.310033	SMPDL3B	1
BP	GO:0035136	forelimb morphogenesis	1/85	41/18670	0.170797	0.356398	0.310033	TP63	1
BP	GO:0043403	skeletal muscle tissue regeneration	1/85	41/18670	0.170797	0.356398	0.310033	SOX15	1
BP	GO:0045616	regulation of keratinocyte differentiation	1/85	41/18670	0.170797	0.356398	0.310033	TP63	1
BP	GO:0061028	establishment of endothelial barrier	1/85	41/18670	0.170797	0.356398	0.310033	WNT7B	1
BP	GO:0090279	regulation of calcium ion import	1/85	41/18670	0.170797	0.356398	0.310033	SPINK1	1
BP	GO:0043010	camera-type eye development	3/85	314/18670	0.172166	0.35879	0.312113	WNT7B/PROM1/TSPAN12	3
BP	GO:0031098	stress-activated protein kinase signaling cascade	3/85	315/18670	0.173286	0.360658	0.313739	AGT/WNT7B/UNC5CL	3
BP	GO:0010613	positive regulation of cardiac muscle hypertrophy	1/85	42/18670	0.174581	0.361487	0.31446	AGT	1
BP	GO:0015701	bicarbonate transport	1/85	42/18670	0.174581	0.361487	0.31446	SLC4A4	1
BP	GO:0030517	negative regulation of axon extension	1/85	42/18670	0.174581	0.361487	0.31446	SEMA4B	1
BP	GO:0042149	cellular response to glucose starvation	1/85	42/18670	0.174581	0.361487	0.31446	SLC2A1	1
BP	GO:0070371	ERK1 and ERK2 cascade	3/85	317/18670	0.175533	0.362993	0.315769	AGT/ARRB1/SPRY1	3
BP	GO:0035051	cardiocyte differentiation	2/85	167/18670	0.176427	0.363684	0.31637	AGT/SPRY1	2
BP	GO:0015711	organic anion transport	4/85	482/18670	0.177085	0.363684	0.31637	AGT/SLC2A1/SLC43A1/SLC4A4	4
BP	GO:0006650	glycerophospholipid metabolic process	3/85	319/18670	0.177788	0.363684	0.31637	LPIN2/CHPT1/GDPD1	3
BP	GO:0051302	regulation of cell division	2/85	168/18670	0.178055	0.363684	0.31637	SFN/TP63	2
BP	GO:0010863	positive regulation of phospholipase C activity	1/85	43/18670	0.178347	0.363684	0.31637	AGT	1
BP	GO:0014742	positive regulation of muscle hypertrophy	1/85	43/18670	0.178347	0.363684	0.31637	AGT	1
BP	GO:0045746	negative regulation of Notch signaling pathway	1/85	43/18670	0.178347	0.363684	0.31637	ARRB1	1
BP	GO:0046460	neutral lipid biosynthetic process	1/85	43/18670	0.178347	0.363684	0.31637	LPIN2	1
BP	GO:0046463	acylglycerol biosynthetic process	1/85	43/18670	0.178347	0.363684	0.31637	LPIN2	1
BP	GO:0051293	establishment of spindle localization	1/85	43/18670	0.178347	0.363684	0.31637	SPRY1	1
BP	GO:1901985	positive regulation of protein acetylation	1/85	43/18670	0.178347	0.363684	0.31637	ARRB1	1
BP	GO:0015698	inorganic anion transport	2/85	169/18670	0.179685	0.365236	0.317721	SLC4A4/CLCA2	2
BP	GO:0030307	positive regulation of cell growth	2/85	169/18670	0.179685	0.365236	0.317721	SFN/KRT17	2
BP	GO:0050727	regulation of inflammatory response	4/85	485/18670	0.179788	0.365236	0.317721	AGT/SMPDL3B/GPRC5B/IL17RB	4
BP	GO:0006022	aminoglycan metabolic process	2/85	170/18670	0.181317	0.366236	0.318591	GPC1/SDC1	2
BP	GO:0043433	negative regulation of DNA-binding transcription factor activity	2/85	170/18670	0.181317	0.366236	0.318591	ARRB1/NR0B2	2
BP	GO:0035850	epithelial cell differentiation involved in kidney development	1/85	44/18670	0.182096	0.366236	0.318591	PROM1	1
BP	GO:0044060	regulation of endocrine process	1/85	44/18670	0.182096	0.366236	0.318591	AGT	1
BP	GO:0044331	cell-cell adhesion mediated by cadherin	1/85	44/18670	0.182096	0.366236	0.318591	CDH3	1
BP	GO:0046189	phenol-containing compound biosynthetic process	1/85	44/18670	0.182096	0.366236	0.318591	CDH3	1
BP	GO:0051489	regulation of filopodium assembly	1/85	44/18670	0.182096	0.366236	0.318591	FSCN1	1
BP	GO:1902667	regulation of axon guidance	1/85	44/18670	0.182096	0.366236	0.318591	SEMA4B	1
BP	GO:0010634	positive regulation of epithelial cell migration	2/85	171/18670	0.182951	0.367497	0.319687	AGT/FGFBP1	2
BP	GO:0032874	positive regulation of stress-activated MAPK cascade	2/85	172/18670	0.184587	0.367666	0.319835	WNT7B/UNC5CL	2
BP	GO:0001974	blood vessel remodeling	1/85	45/18670	0.185829	0.367666	0.319835	AGT	1
BP	GO:0032456	endocytic recycling	1/85	45/18670	0.185829	0.367666	0.319835	MICALL1	1
BP	GO:0035987	endodermal cell differentiation	1/85	45/18670	0.185829	0.367666	0.319835	HNF1B	1
BP	GO:0042771	intrinsic apoptotic signaling pathway in response to DNA damage by p53 class mediator	1/85	45/18670	0.185829	0.367666	0.319835	TP63	1
BP	GO:0048483	autonomic nervous system development	1/85	45/18670	0.185829	0.367666	0.319835	TP63	1
BP	GO:0070316	regulation of G0 to G1 transition	1/85	45/18670	0.185829	0.367666	0.319835	SOX15	1
BP	GO:0071827	plasma lipoprotein particle organization	1/85	45/18670	0.185829	0.367666	0.319835	AGT	1
BP	GO:0090278	negative regulation of peptide hormone secretion	1/85	45/18670	0.185829	0.367666	0.319835	VSNL1	1
BP	GO:1900274	regulation of phospholipase C activity	1/85	45/18670	0.185829	0.367666	0.319835	AGT	1
BP	GO:1902743	regulation of lamellipodium organization	1/85	45/18670	0.185829	0.367666	0.319835	FSCN1	1
BP	GO:0003018	vascular process in circulatory system	2/85	173/18670	0.186226	0.367666	0.319835	AGT/DDAH1	2
BP	GO:0055002	striated muscle cell development	2/85	173/18670	0.186226	0.367666	0.319835	AGT/SDC1	2
BP	GO:0070304	positive regulation of stress-activated protein kinase signaling cascade	2/85	173/18670	0.186226	0.367666	0.319835	WNT7B/UNC5CL	2
BP	GO:0001754	eye photoreceptor cell differentiation	1/85	46/18670	0.189545	0.369692	0.321597	PROM1	1
BP	GO:0002067	glandular epithelial cell differentiation	1/85	46/18670	0.189545	0.369692	0.321597	TP63	1
BP	GO:0022602	ovulation cycle process	1/85	46/18670	0.189545	0.369692	0.321597	ARRB1	1
BP	GO:0035088	establishment or maintenance of apical/basal cell polarity	1/85	46/18670	0.189545	0.369692	0.321597	FSCN1	1
BP	GO:0044003	modification by symbiont of host morphology or physiology	1/85	46/18670	0.189545	0.369692	0.321597	KRT6A	1
BP	GO:0050919	negative chemotaxis	1/85	46/18670	0.189545	0.369692	0.321597	SEMA4B	1
BP	GO:0061245	establishment or maintenance of bipolar cell polarity	1/85	46/18670	0.189545	0.369692	0.321597	FSCN1	1
BP	GO:1903587	regulation of blood vessel endothelial cell proliferation involved in sprouting angiogenesis	1/85	46/18670	0.189545	0.369692	0.321597	FGFBP1	1
BP	GO:1904738	vascular associated smooth muscle cell migration	1/85	46/18670	0.189545	0.369692	0.321597	AGT	1
BP	GO:1904752	regulation of vascular associated smooth muscle cell migration	1/85	46/18670	0.189545	0.369692	0.321597	AGT	1
BP	GO:0090150	establishment of protein localization to membrane	3/85	332/18670	0.192638	0.374642	0.325903	SFN/TP63/MICALL1	3
BP	GO:0014911	positive regulation of smooth muscle cell migration	1/85	47/18670	0.193244	0.374642	0.325903	AGT	1
BP	GO:0045023	G0 to G1 transition	1/85	47/18670	0.193244	0.374642	0.325903	SOX15	1
BP	GO:0048806	genitalia development	1/85	47/18670	0.193244	0.374642	0.325903	TP63	1
BP	GO:0060986	endocrine hormone secretion	1/85	47/18670	0.193244	0.374642	0.325903	AGT	1
BP	GO:0016042	lipid catabolic process	3/85	333/18670	0.193794	0.375257	0.326438	LPIN2/SMPDL3B/GDPD1	3
BP	GO:0010950	positive regulation of endopeptidase activity	2/85	178/18670	0.194451	0.376079	0.327153	ARRB1/PERP	2
BP	GO:0071902	positive regulation of protein serine/threonine kinase activity	3/85	334/18670	0.194951	0.376352	0.327391	ARRB1/DUSP7/WNT7B	3
BP	GO:0048771	tissue remodeling	2/85	179/18670	0.196102	0.376352	0.327391	AGT/CLDN18	2
BP	GO:0002063	chondrocyte development	1/85	48/18670	0.196926	0.376352	0.327391	PTHLH	1
BP	GO:0002762	negative regulation of myeloid leukocyte differentiation	1/85	48/18670	0.196926	0.376352	0.327391	CLDN18	1
BP	GO:0009311	oligosaccharide metabolic process	1/85	48/18670	0.196926	0.376352	0.327391	SLC2A1	1
BP	GO:0016339	calcium-dependent cell-cell adhesion via plasma membrane cell adhesion molecules	1/85	48/18670	0.196926	0.376352	0.327391	CDH3	1
BP	GO:0042059	negative regulation of epidermal growth factor receptor signaling pathway	1/85	48/18670	0.196926	0.376352	0.327391	SPRY1	1
BP	GO:0044764	multi-organism cellular process	1/85	48/18670	0.196926	0.376352	0.327391	KRT6A	1
BP	GO:0046850	regulation of bone remodeling	1/85	48/18670	0.196926	0.376352	0.327391	CLDN18	1
BP	GO:0051653	spindle localization	1/85	48/18670	0.196926	0.376352	0.327391	SPRY1	1
BP	GO:0071346	cellular response to interferon-gamma	2/85	180/18670	0.197754	0.377489	0.32838	IRF8/IRF6	2
BP	GO:0003044	regulation of systemic arterial blood pressure mediated by a chemical signal	1/85	49/18670	0.200591	0.380208	0.330745	AGT	1
BP	GO:0071825	protein-lipid complex subunit organization	1/85	49/18670	0.200591	0.380208	0.330745	AGT	1
BP	GO:1904707	positive regulation of vascular smooth muscle cell proliferation	1/85	49/18670	0.200591	0.380208	0.330745	AGT	1
BP	GO:1990090	cellular response to nerve growth factor stimulus	1/85	49/18670	0.200591	0.380208	0.330745	MICALL1	1
BP	GO:2001238	positive regulation of extrinsic apoptotic signaling pathway	1/85	49/18670	0.200591	0.380208	0.330745	AGT	1
BP	GO:0071496	cellular response to external stimulus	3/85	339/18670	0.200763	0.380208	0.330745	AGT/FOXA3/SLC2A1	3
BP	GO:0008217	regulation of blood pressure	2/85	182/18670	0.201065	0.380208	0.330745	AGT/DDAH1	2
BP	GO:0010821	regulation of mitochondrion organization	2/85	182/18670	0.201065	0.380208	0.330745	SFN/TP63	2
BP	GO:0043123	positive regulation of I-kappaB kinase/NF-kappaB signaling	2/85	183/18670	0.202723	0.382894	0.333082	GPRC5B/UNC5CL	2
BP	GO:0001706	endoderm formation	1/85	50/18670	0.204241	0.383781	0.333854	HNF1B	1
BP	GO:0033059	cellular pigmentation	1/85	50/18670	0.204241	0.383781	0.333854	CDH3	1
BP	GO:0042398	cellular modified amino acid biosynthetic process	1/85	50/18670	0.204241	0.383781	0.333854	CHDH	1
BP	GO:1903793	positive regulation of anion transport	1/85	50/18670	0.204241	0.383781	0.333854	AGT	1
BP	GO:0043401	steroid hormone mediated signaling pathway	2/85	184/18670	0.204382	0.383781	0.333854	NR0B2/TP63	2
BP	GO:0046328	regulation of JNK cascade	2/85	185/18670	0.206043	0.38645	0.336175	WNT7B/UNC5CL	2
BP	GO:0055001	muscle cell development	2/85	186/18670	0.207706	0.387629	0.337201	AGT/SDC1	2
BP	GO:0048146	positive regulation of fibroblast proliferation	1/85	51/18670	0.207873	0.387629	0.337201	AGT	1
BP	GO:0048260	positive regulation of receptor-mediated endocytosis	1/85	51/18670	0.207873	0.387629	0.337201	ARRB1	1
BP	GO:0048641	regulation of skeletal muscle tissue development	1/85	51/18670	0.207873	0.387629	0.337201	GPC1	1
BP	GO:0090102	cochlea development	1/85	51/18670	0.207873	0.387629	0.337201	FRZB	1
BP	GO:0048638	regulation of developmental growth	3/85	347/18670	0.210149	0.390759	0.339923	SOX15/HNF1B/SEMA4B	3
BP	GO:0006367	transcription initiation from RNA polymerase II promoter	2/85	188/18670	0.211035	0.390759	0.339923	HNF1B/NR0B2	2
BP	GO:0032330	regulation of chondrocyte differentiation	1/85	52/18670	0.211489	0.390759	0.339923	PTHLH	1
BP	GO:0046580	negative regulation of Ras protein signal transduction	1/85	52/18670	0.211489	0.390759	0.339923	SPRY1	1
BP	GO:0048168	regulation of neuronal synaptic plasticity	1/85	52/18670	0.211489	0.390759	0.339923	AGT	1
BP	GO:0055078	sodium ion homeostasis	1/85	52/18670	0.211489	0.390759	0.339923	AGT	1
BP	GO:1902373	negative regulation of mRNA catabolic process	1/85	52/18670	0.211489	0.390759	0.339923	PKP1	1
BP	GO:1990089	response to nerve growth factor	1/85	52/18670	0.211489	0.390759	0.339923	MICALL1	1
BP	GO:0002043	blood vessel endothelial cell proliferation involved in sprouting angiogenesis	1/85	53/18670	0.215089	0.393801	0.34257	FGFBP1	1
BP	GO:0010043	response to zinc ion	1/85	53/18670	0.215089	0.393801	0.34257	KRT14	1
BP	GO:0031638	zymogen activation	1/85	53/18670	0.215089	0.393801	0.34257	PERP	1
BP	GO:0032715	negative regulation of interleukin-6 production	1/85	53/18670	0.215089	0.393801	0.34257	ARRB1	1
BP	GO:0035065	regulation of histone acetylation	1/85	53/18670	0.215089	0.393801	0.34257	ARRB1	1
BP	GO:0045744	negative regulation of G protein-coupled receptor signaling pathway	1/85	53/18670	0.215089	0.393801	0.34257	ARRB1	1
BP	GO:0050732	negative regulation of peptidyl-tyrosine phosphorylation	1/85	53/18670	0.215089	0.393801	0.34257	SPINK1	1
BP	GO:1901185	negative regulation of ERBB signaling pathway	1/85	53/18670	0.215089	0.393801	0.34257	SPRY1	1
BP	GO:0042594	response to starvation	2/85	191/18670	0.216039	0.395092	0.343693	FOXA3/SLC2A1	2
BP	GO:0048839	inner ear development	2/85	192/18670	0.21771	0.395426	0.343983	FRZB/CELSR1	2
BP	GO:0050731	positive regulation of peptidyl-tyrosine phosphorylation	2/85	192/18670	0.21771	0.395426	0.343983	AGT/GPRC5B	2
BP	GO:1901136	carbohydrate derivative catabolic process	2/85	192/18670	0.21771	0.395426	0.343983	GPC1/SDC1	2
BP	GO:0002720	positive regulation of cytokine production involved in immune response	1/85	54/18670	0.218673	0.395426	0.343983	GPRC5B	1
BP	GO:0006584	catecholamine metabolic process	1/85	54/18670	0.218673	0.395426	0.343983	PNKD	1
BP	GO:0009066	aspartate family amino acid metabolic process	1/85	54/18670	0.218673	0.395426	0.343983	ASRGL1	1
BP	GO:0009712	catechol-containing compound metabolic process	1/85	54/18670	0.218673	0.395426	0.343983	PNKD	1
BP	GO:0032655	regulation of interleukin-12 production	1/85	54/18670	0.218673	0.395426	0.343983	IRF8	1
BP	GO:0045747	positive regulation of Notch signaling pathway	1/85	54/18670	0.218673	0.395426	0.343983	TP63	1
BP	GO:0061005	cell differentiation involved in kidney development	1/85	54/18670	0.218673	0.395426	0.343983	PROM1	1
BP	GO:1902115	regulation of organelle assembly	2/85	194/18670	0.221055	0.399285	0.34734	SDC1/FSCN1	2
BP	GO:0001541	ovarian follicle development	1/85	55/18670	0.222241	0.40053	0.348423	ARRB1	1
BP	GO:0002090	regulation of receptor internalization	1/85	55/18670	0.222241	0.40053	0.348423	ARRB1	1
BP	GO:2000377	regulation of reactive oxygen species metabolic process	2/85	195/18670	0.222729	0.400962	0.348799	AGT/DDAH1	2
BP	GO:0001666	response to hypoxia	3/85	359/18670	0.224409	0.403535	0.351038	SLC2A1/NDRG1/DDAH1	3
BP	GO:0006977	DNA damage response, signal transduction by p53 class mediator resulting in cell cycle arrest	1/85	56/18670	0.225792	0.403772	0.351244	SFN	1
BP	GO:0032615	interleukin-12 production	1/85	56/18670	0.225792	0.403772	0.351244	IRF8	1
BP	GO:0046148	pigment biosynthetic process	1/85	56/18670	0.225792	0.403772	0.351244	CDH3	1
BP	GO:0048488	synaptic vesicle endocytosis	1/85	56/18670	0.225792	0.403772	0.351244	STON2	1
BP	GO:0140238	presynaptic endocytosis	1/85	56/18670	0.225792	0.403772	0.351244	STON2	1
BP	GO:0010952	positive regulation of peptidase activity	2/85	197/18670	0.226081	0.403841	0.351303	ARRB1/PERP	2
BP	GO:0031099	regeneration	2/85	198/18670	0.227758	0.406235	0.353386	SOX15/NR0B2	2
BP	GO:0001654	eye development	3/85	362/18670	0.228004	0.406235	0.353386	WNT7B/PROM1/TSPAN12	3
BP	GO:0018108	peptidyl-tyrosine phosphorylation	3/85	363/18670	0.229205	0.406235	0.353386	AGT/SPINK1/GPRC5B	3
BP	GO:0001755	neural crest cell migration	1/85	57/18670	0.229327	0.406235	0.353386	SEMA4B	1
BP	GO:0010665	regulation of cardiac muscle cell apoptotic process	1/85	57/18670	0.229327	0.406235	0.353386	AGT	1
BP	GO:0072431	signal transduction involved in mitotic G1 DNA damage checkpoint	1/85	57/18670	0.229327	0.406235	0.353386	SFN	1
BP	GO:1902400	intracellular signal transduction involved in G1 DNA damage checkpoint	1/85	57/18670	0.229327	0.406235	0.353386	SFN	1
BP	GO:0034341	response to interferon-gamma	2/85	199/18670	0.229436	0.406235	0.353386	IRF8/IRF6	2
BP	GO:0010038	response to metal ion	3/85	364/18670	0.230408	0.407508	0.354494	KRT14/SDC1/NDRG1	3
BP	GO:0018212	peptidyl-tyrosine modification	3/85	366/18670	0.232816	0.409048	0.355833	AGT/SPINK1/GPRC5B	3
BP	GO:0150063	visual system development	3/85	366/18670	0.232816	0.409048	0.355833	WNT7B/PROM1/TSPAN12	3
BP	GO:0019229	regulation of vasoconstriction	1/85	58/18670	0.232847	0.409048	0.355833	AGT	1
BP	GO:0030520	intracellular estrogen receptor signaling pathway	1/85	58/18670	0.232847	0.409048	0.355833	TP63	1
BP	GO:0051058	negative regulation of small GTPase mediated signal transduction	1/85	58/18670	0.232847	0.409048	0.355833	SPRY1	1
BP	GO:0007266	Rho protein signal transduction	2/85	203/18670	0.236157	0.409048	0.355833	ARRB1/CELSR1	2
BP	GO:0030278	regulation of ossification	2/85	203/18670	0.236157	0.409048	0.355833	WNT7B/TP63	2
BP	GO:0001836	release of cytochrome c from mitochondria	1/85	59/18670	0.23635	0.409048	0.355833	SFN	1
BP	GO:0001885	endothelial cell development	1/85	59/18670	0.23635	0.409048	0.355833	WNT7B	1
BP	GO:0010518	positive regulation of phospholipase activity	1/85	59/18670	0.23635	0.409048	0.355833	AGT	1
BP	GO:0010662	regulation of striated muscle cell apoptotic process	1/85	59/18670	0.23635	0.409048	0.355833	AGT	1
BP	GO:0032890	regulation of organic acid transport	1/85	59/18670	0.23635	0.409048	0.355833	AGT	1
BP	GO:0045843	negative regulation of striated muscle tissue development	1/85	59/18670	0.23635	0.409048	0.355833	SOX15	1
BP	GO:0046847	filopodium assembly	1/85	59/18670	0.23635	0.409048	0.355833	FSCN1	1
BP	GO:0072413	signal transduction involved in mitotic cell cycle checkpoint	1/85	59/18670	0.23635	0.409048	0.355833	SFN	1
BP	GO:0097755	positive regulation of blood vessel diameter	1/85	59/18670	0.23635	0.409048	0.355833	AGT	1
BP	GO:1902369	negative regulation of RNA catabolic process	1/85	59/18670	0.23635	0.409048	0.355833	PKP1	1
BP	GO:1902402	signal transduction involved in mitotic DNA damage checkpoint	1/85	59/18670	0.23635	0.409048	0.355833	SFN	1
BP	GO:1902403	signal transduction involved in mitotic DNA integrity checkpoint	1/85	59/18670	0.23635	0.409048	0.355833	SFN	1
BP	GO:2000756	regulation of peptidyl-lysine acetylation	1/85	59/18670	0.23635	0.409048	0.355833	ARRB1	1
BP	GO:0036293	response to decreased oxygen levels	3/85	370/18670	0.237647	0.410744	0.357309	SLC2A1/NDRG1/DDAH1	3
BP	GO:0045766	positive regulation of angiogenesis	2/85	204/18670	0.23784	0.410744	0.357309	FGFBP1/DDAH1	2
BP	GO:0048880	sensory system development	3/85	371/18670	0.238857	0.41199	0.358393	WNT7B/PROM1/TSPAN12	3
BP	GO:0010659	cardiac muscle cell apoptotic process	1/85	60/18670	0.239838	0.41199	0.358393	AGT	1
BP	GO:0032515	negative regulation of phosphoprotein phosphatase activity	1/85	60/18670	0.239838	0.41199	0.358393	PPP1R14C	1
BP	GO:0045576	mast cell activation	1/85	60/18670	0.239838	0.41199	0.358393	NDRG1	1
BP	GO:0048635	negative regulation of muscle organ development	1/85	60/18670	0.239838	0.41199	0.358393	SOX15	1
BP	GO:0071456	cellular response to hypoxia	2/85	207/18670	0.24289	0.416181	0.362039	NDRG1/DDAH1	2
BP	GO:0007405	neuroblast proliferation	1/85	61/18670	0.24331	0.416181	0.362039	ARTN	1
BP	GO:0034113	heterotypic cell-cell adhesion	1/85	61/18670	0.24331	0.416181	0.362039	PERP	1
BP	GO:0090303	positive regulation of wound healing	1/85	61/18670	0.24331	0.416181	0.362039	SOX15	1
BP	GO:0007623	circadian rhythm	2/85	208/18670	0.244575	0.417664	0.363329	HNF1B/NR0B2	2
BP	GO:0071229	cellular response to acid chemical	2/85	209/18670	0.24626	0.417664	0.363329	GJB3/WNT7B	2
BP	GO:0010658	striated muscle cell apoptotic process	1/85	62/18670	0.246766	0.417664	0.363329	AGT	1
BP	GO:0031640	killing of cells of other organism	1/85	62/18670	0.246766	0.417664	0.363329	KRT6A	1
BP	GO:0032835	glomerulus development	1/85	62/18670	0.246766	0.417664	0.363329	PROM1	1
BP	GO:0044364	disruption of cells of other organism	1/85	62/18670	0.246766	0.417664	0.363329	KRT6A	1
BP	GO:0045453	bone resorption	1/85	62/18670	0.246766	0.417664	0.363329	CLDN18	1
BP	GO:0046824	positive regulation of nucleocytoplasmic transport	1/85	62/18670	0.246766	0.417664	0.363329	SFN	1
BP	GO:0050433	regulation of catecholamine secretion	1/85	62/18670	0.246766	0.417664	0.363329	AGT	1
BP	GO:1901862	negative regulation of muscle tissue development	1/85	62/18670	0.246766	0.417664	0.363329	SOX15	1
BP	GO:0009612	response to mechanical stimulus	2/85	210/18670	0.247946	0.419221	0.364683	AGT/SLC2A1	2
BP	GO:1903531	negative regulation of secretion by cell	2/85	211/18670	0.249632	0.420838	0.36609	VSNL1/PNKD	2
BP	GO:0007588	excretion	1/85	63/18670	0.250207	0.420838	0.36609	AGT	1
BP	GO:0031571	mitotic G1 DNA damage checkpoint	1/85	63/18670	0.250207	0.420838	0.36609	SFN	1
BP	GO:0044819	mitotic G1/S transition checkpoint	1/85	63/18670	0.250207	0.420838	0.36609	SFN	1
BP	GO:0046530	photoreceptor cell differentiation	1/85	63/18670	0.250207	0.420838	0.36609	PROM1	1
BP	GO:0030032	lamellipodium assembly	1/85	64/18670	0.253632	0.422633	0.367651	FSCN1	1
BP	GO:0044783	G1 DNA damage checkpoint	1/85	64/18670	0.253632	0.422633	0.367651	SFN	1
BP	GO:0045600	positive regulation of fat cell differentiation	1/85	64/18670	0.253632	0.422633	0.367651	FRZB	1
BP	GO:0045670	regulation of osteoclast differentiation	1/85	64/18670	0.253632	0.422633	0.367651	CLDN18	1
BP	GO:0046503	glycerolipid catabolic process	1/85	64/18670	0.253632	0.422633	0.367651	GDPD1	1
BP	GO:0046579	positive regulation of Ras protein signal transduction	1/85	64/18670	0.253632	0.422633	0.367651	ARRB1	1
BP	GO:0050432	catecholamine secretion	1/85	64/18670	0.253632	0.422633	0.367651	AGT	1
BP	GO:0050922	negative regulation of chemotaxis	1/85	64/18670	0.253632	0.422633	0.367651	SEMA4B	1
BP	GO:1903672	positive regulation of sprouting angiogenesis	1/85	64/18670	0.253632	0.422633	0.367651	FGFBP1	1
BP	GO:0007254	JNK cascade	2/85	214/18670	0.254693	0.423963	0.368808	WNT7B/UNC5CL	2
BP	GO:0032388	positive regulation of intracellular transport	2/85	215/18670	0.256381	0.426114	0.370679	CDH3/SFN	2
BP	GO:0014823	response to activity	1/85	65/18670	0.257042	0.426114	0.370679	AGT	1
BP	GO:0032729	positive regulation of interferon-gamma production	1/85	65/18670	0.257042	0.426114	0.370679	IRF8	1
BP	GO:0035308	negative regulation of protein dephosphorylation	1/85	65/18670	0.257042	0.426114	0.370679	PPP1R14C	1
BP	GO:0032869	cellular response to insulin stimulus	2/85	216/18670	0.258069	0.427377	0.371777	AGT/LPIN2	2
BP	GO:0017157	regulation of exocytosis	2/85	217/18670	0.259757	0.427784	0.372132	SDC1/VSNL1	2
BP	GO:0036294	cellular response to decreased oxygen levels	2/85	217/18670	0.259757	0.427784	0.372132	NDRG1/DDAH1	2
BP	GO:0046474	glycerophospholipid biosynthetic process	2/85	217/18670	0.259757	0.427784	0.372132	LPIN2/CHPT1	2
BP	GO:0050920	regulation of chemotaxis	2/85	217/18670	0.259757	0.427784	0.372132	ARTN/SEMA4B	2
BP	GO:0046626	regulation of insulin receptor signaling pathway	1/85	66/18670	0.260436	0.427784	0.372132	AGT	1
BP	GO:0046888	negative regulation of hormone secretion	1/85	66/18670	0.260436	0.427784	0.372132	VSNL1	1
BP	GO:0051926	negative regulation of calcium ion transport	1/85	66/18670	0.260436	0.427784	0.372132	SPINK1	1
BP	GO:1904888	cranial skeletal system development	1/85	66/18670	0.260436	0.427784	0.372132	TP63	1
BP	GO:0007601	visual perception	2/85	218/18670	0.261445	0.428568	0.372814	ABCC6/CDH3	2
BP	GO:0010001	glial cell differentiation	2/85	218/18670	0.261445	0.428568	0.372814	GPC1/NDRG1	2
BP	GO:0014706	striated muscle tissue development	3/85	390/18670	0.262049	0.429122	0.373296	AGT/GPC1/SOX15	3
BP	GO:0043583	ear development	2/85	219/18670	0.263134	0.430461	0.374461	FRZB/CELSR1	2
BP	GO:0019748	secondary metabolic process	1/85	67/18670	0.263815	0.430702	0.374671	CDH3	1
BP	GO:0043967	histone H4 acetylation	1/85	67/18670	0.263815	0.430702	0.374671	ARRB1	1
BP	GO:0070482	response to oxygen levels	3/85	394/18670	0.266972	0.434874	0.378299	SLC2A1/NDRG1/DDAH1	3
BP	GO:0035914	skeletal muscle cell differentiation	1/85	68/18670	0.267179	0.434874	0.378299	GPC1	1
BP	GO:0050918	positive chemotaxis	1/85	68/18670	0.267179	0.434874	0.378299	ARTN	1
BP	GO:0050953	sensory perception of light stimulus	2/85	222/18670	0.2682	0.435656	0.378979	ABCC6/CDH3	2
BP	GO:1901605	alpha-amino acid metabolic process	2/85	222/18670	0.2682	0.435656	0.378979	DDAH1/ASRGL1	2
BP	GO:0036465	synaptic vesicle recycling	1/85	69/18670	0.270528	0.438113	0.381117	STON2	1
BP	GO:0042698	ovulation cycle	1/85	69/18670	0.270528	0.438113	0.381117	ARRB1	1
BP	GO:0050771	negative regulation of axonogenesis	1/85	69/18670	0.270528	0.438113	0.381117	SEMA4B	1
BP	GO:0001503	ossification	3/85	398/18670	0.271906	0.439905	0.382676	PTHLH/WNT7B/TP63	3
BP	GO:0010517	regulation of phospholipase activity	1/85	70/18670	0.273861	0.441738	0.38427	AGT	1
BP	GO:0034121	regulation of toll-like receptor signaling pathway	1/85	70/18670	0.273861	0.441738	0.38427	SMPDL3B	1
BP	GO:0061515	myeloid cell development	1/85	70/18670	0.273861	0.441738	0.38427	CLDN18	1
BP	GO:0042440	pigment metabolic process	1/85	71/18670	0.277179	0.446198	0.38815	CDH3	1
BP	GO:0051057	positive regulation of small GTPase mediated signal transduction	1/85	71/18670	0.277179	0.446198	0.38815	ARRB1	1
BP	GO:0010594	regulation of endothelial cell migration	2/85	229/18670	0.280019	0.44972	0.391214	AGT/FGFBP1	2
BP	GO:0019226	transmission of nerve impulse	1/85	72/18670	0.280483	0.44972	0.391214	AGT	1
BP	GO:0050805	negative regulation of synaptic transmission	1/85	72/18670	0.280483	0.44972	0.391214	PNKD	1
BP	GO:0060193	positive regulation of lipase activity	1/85	72/18670	0.280483	0.44972	0.391214	AGT	1
BP	GO:1904018	positive regulation of vasculature development	2/85	230/18670	0.281707	0.450946	0.39228	FGFBP1/DDAH1	2
BP	GO:2001233	regulation of apoptotic signaling pathway	3/85	406/18670	0.281806	0.450946	0.39228	AGT/SFN/TP63	3
BP	GO:0006801	superoxide metabolic process	1/85	73/18670	0.283771	0.450959	0.392292	AGT	1
BP	GO:0031100	animal organ regeneration	1/85	73/18670	0.283771	0.450959	0.392292	NR0B2	1
BP	GO:0061844	antimicrobial humoral immune response mediated by antimicrobial peptide	1/85	73/18670	0.283771	0.450959	0.392292	KRT6A	1
BP	GO:0072401	signal transduction involved in DNA integrity checkpoint	1/85	73/18670	0.283771	0.450959	0.392292	SFN	1
BP	GO:0072422	signal transduction involved in DNA damage checkpoint	1/85	73/18670	0.283771	0.450959	0.392292	SFN	1
BP	GO:1901983	regulation of protein acetylation	1/85	73/18670	0.283771	0.450959	0.392292	ARRB1	1
BP	GO:1903779	regulation of cardiac conduction	1/85	73/18670	0.283771	0.450959	0.392292	AGT	1
BP	GO:0060537	muscle tissue development	3/85	408/18670	0.284287	0.451333	0.392618	AGT/GPC1/SOX15	3
BP	GO:0006081	cellular aldehyde metabolic process	1/85	74/18670	0.287045	0.453037	0.394099	PNKD	1
BP	GO:0032677	regulation of interleukin-8 production	1/85	74/18670	0.287045	0.453037	0.394099	ARRB1	1
BP	GO:0043507	positive regulation of JUN kinase activity	1/85	74/18670	0.287045	0.453037	0.394099	WNT7B	1
BP	GO:0072395	signal transduction involved in cell cycle checkpoint	1/85	74/18670	0.287045	0.453037	0.394099	SFN	1
BP	GO:1900076	regulation of cellular response to insulin stimulus	1/85	74/18670	0.287045	0.453037	0.394099	AGT	1
BP	GO:1903036	positive regulation of response to wounding	1/85	74/18670	0.287045	0.453037	0.394099	SOX15	1
BP	GO:0048588	developmental cell growth	2/85	234/18670	0.288455	0.454373	0.395262	AGT/SEMA4B	2
BP	GO:0071453	cellular response to oxygen levels	2/85	234/18670	0.288455	0.454373	0.395262	NDRG1/DDAH1	2
BP	GO:0009755	hormone-mediated signaling pathway	2/85	235/18670	0.290141	0.456394	0.397019	NR0B2/TP63	2
BP	GO:0010611	regulation of cardiac muscle hypertrophy	1/85	75/18670	0.290304	0.456394	0.397019	AGT	1
BP	GO:0046486	glycerolipid metabolic process	3/85	414/18670	0.291741	0.458206	0.398596	LPIN2/CHPT1/GDPD1	3
BP	GO:0007050	cell cycle arrest	2/85	237/18670	0.293512	0.458367	0.398736	SFN/IRF6	2
BP	GO:0031669	cellular response to nutrient levels	2/85	237/18670	0.293512	0.458367	0.398736	FOXA3/SLC2A1	2
BP	GO:0032872	regulation of stress-activated MAPK cascade	2/85	237/18670	0.293512	0.458367	0.398736	WNT7B/UNC5CL	2
BP	GO:0043122	regulation of I-kappaB kinase/NF-kappaB signaling	2/85	237/18670	0.293512	0.458367	0.398736	GPRC5B/UNC5CL	2
BP	GO:0007492	endoderm development	1/85	76/18670	0.293548	0.458367	0.398736	HNF1B	1
BP	GO:0042310	vasoconstriction	1/85	76/18670	0.293548	0.458367	0.398736	AGT	1
BP	GO:0046578	regulation of Ras protein signal transduction	2/85	238/18670	0.295197	0.460051	0.400201	ARRB1/SPRY1	2
BP	GO:0051048	negative regulation of secretion	2/85	238/18670	0.295197	0.460051	0.400201	VSNL1/PNKD	2
BP	GO:0031397	negative regulation of protein ubiquitination	1/85	77/18670	0.296777	0.460452	0.40055	ARRB1	1
BP	GO:0051937	catecholamine transport	1/85	77/18670	0.296777	0.460452	0.40055	AGT	1
BP	GO:0090502	RNA phosphodiester bond hydrolysis, endonucleolytic	1/85	77/18670	0.296777	0.460452	0.40055	RNASE4	1
BP	GO:0051402	neuron apoptotic process	2/85	239/18670	0.296882	0.460452	0.40055	ARRB1/TP63	2
BP	GO:0070302	regulation of stress-activated protein kinase signaling cascade	2/85	239/18670	0.296882	0.460452	0.40055	WNT7B/UNC5CL	2
BP	GO:0050663	cytokine secretion	2/85	240/18670	0.298565	0.461725	0.401657	AGT/IL17RB	2
BP	GO:0006487	protein N-linked glycosylation	1/85	78/18670	0.299992	0.461725	0.401657	MGAT4A	1
BP	GO:0008306	associative learning	1/85	78/18670	0.299992	0.461725	0.401657	AGT	1
BP	GO:0010827	regulation of glucose transmembrane transport	1/85	78/18670	0.299992	0.461725	0.401657	SLC2A1	1
BP	GO:0014743	regulation of muscle hypertrophy	1/85	78/18670	0.299992	0.461725	0.401657	AGT	1
BP	GO:0031016	pancreas development	1/85	78/18670	0.299992	0.461725	0.401657	HNF1B	1
BP	GO:0033143	regulation of intracellular steroid hormone receptor signaling pathway	1/85	78/18670	0.299992	0.461725	0.401657	TP63	1
BP	GO:0042246	tissue regeneration	1/85	78/18670	0.299992	0.461725	0.401657	SOX15	1
BP	GO:0001570	vasculogenesis	1/85	79/18670	0.303192	0.465318	0.404783	WNT7B	1
BP	GO:0043536	positive regulation of blood vessel endothelial cell migration	1/85	79/18670	0.303192	0.465318	0.404783	FGFBP1	1
BP	GO:1903312	negative regulation of mRNA metabolic process	1/85	79/18670	0.303192	0.465318	0.404783	PKP1	1
BP	GO:0002088	lens development in camera-type eye	1/85	80/18670	0.306378	0.468869	0.407872	WNT7B	1
BP	GO:0022617	extracellular matrix disassembly	1/85	80/18670	0.306378	0.468869	0.407872	FSCN1	1
BP	GO:0070509	calcium ion import	1/85	80/18670	0.306378	0.468869	0.407872	SPINK1	1
BP	GO:0014032	neural crest cell development	1/85	81/18670	0.30955	0.472826	0.411314	SEMA4B	1
BP	GO:0033238	regulation of cellular amine metabolic process	1/85	81/18670	0.30955	0.472826	0.411314	PNKD	1
BP	GO:0046434	organophosphate catabolic process	2/85	248/18670	0.312013	0.474949	0.413161	SMPDL3B/GDPD1	2
BP	GO:0006855	drug transmembrane transport	1/85	82/18670	0.312707	0.474949	0.413161	AGT	1
BP	GO:0032637	interleukin-8 production	1/85	82/18670	0.312707	0.474949	0.413161	ARRB1	1
BP	GO:0071158	positive regulation of cell cycle arrest	1/85	82/18670	0.312707	0.474949	0.413161	SFN	1
BP	GO:0090049	regulation of cell migration involved in sprouting angiogenesis	1/85	82/18670	0.312707	0.474949	0.413161	FGFBP1	1
BP	GO:0097581	lamellipodium organization	1/85	82/18670	0.312707	0.474949	0.413161	FSCN1	1
BP	GO:0006352	DNA-templated transcription, initiation	2/85	249/18670	0.31369	0.475995	0.414071	HNF1B/NR0B2	2
BP	GO:0051090	regulation of DNA-binding transcription factor activity	3/85	432/18670	0.314182	0.476293	0.41433	AGT/ARRB1/NR0B2	3
BP	GO:0071383	cellular response to steroid hormone stimulus	2/85	250/18670	0.315367	0.477475	0.415358	NR0B2/TP63	2
BP	GO:0006970	response to osmotic stress	1/85	83/18670	0.31585	0.477475	0.415358	SLC2A1	1
BP	GO:0048145	regulation of fibroblast proliferation	1/85	83/18670	0.31585	0.477475	0.415358	AGT	1
BP	GO:0045017	glycerolipid biosynthetic process	2/85	251/18670	0.317043	0.47883	0.416537	LPIN2/CHPT1	2
BP	GO:0002718	regulation of cytokine production involved in immune response	1/85	84/18670	0.318979	0.479363	0.417	GPRC5B	1
BP	GO:0014910	regulation of smooth muscle cell migration	1/85	84/18670	0.318979	0.479363	0.417	AGT	1
BP	GO:0050886	endocrine process	1/85	84/18670	0.318979	0.479363	0.417	AGT	1
BP	GO:0051453	regulation of intracellular pH	1/85	84/18670	0.318979	0.479363	0.417	SLC4A4	1
BP	GO:0097756	negative regulation of blood vessel diameter	1/85	84/18670	0.318979	0.479363	0.417	AGT	1
BP	GO:0043434	response to peptide hormone	3/85	436/18670	0.319179	0.479363	0.417	AGT/SLC2A1/LPIN2	3
BP	GO:0060249	anatomical structure homeostasis	3/85	437/18670	0.320429	0.480163	0.417696	CDH3/PROM1/CLDN18	3
BP	GO:0051924	regulation of calcium ion transport	2/85	254/18670	0.322066	0.480163	0.417696	AGT/SPINK1	2
BP	GO:0014031	mesenchymal cell development	1/85	85/18670	0.322093	0.480163	0.417696	SEMA4B	1
BP	GO:0034308	primary alcohol metabolic process	1/85	85/18670	0.322093	0.480163	0.417696	GDPD1	1
BP	GO:0048864	stem cell development	1/85	85/18670	0.322093	0.480163	0.417696	SEMA4B	1
BP	GO:0072384	organelle transport along microtubule	1/85	85/18670	0.322093	0.480163	0.417696	BICD2	1
BP	GO:1904705	regulation of vascular smooth muscle cell proliferation	1/85	85/18670	0.322093	0.480163	0.417696	AGT	1
BP	GO:1990874	vascular smooth muscle cell proliferation	1/85	85/18670	0.322093	0.480163	0.417696	AGT	1
BP	GO:0006890	retrograde vesicle-mediated transport, Golgi to ER	1/85	86/18670	0.325194	0.48332	0.420443	BICD2	1
BP	GO:0034637	cellular carbohydrate biosynthetic process	1/85	86/18670	0.325194	0.48332	0.420443	SLC2A1	1
BP	GO:0006839	mitochondrial transport	2/85	256/18670	0.325409	0.48332	0.420443	SFN/TP63	2
BP	GO:0007187	G protein-coupled receptor signaling pathway, coupled to cyclic nucleotide second messenger	2/85	256/18670	0.325409	0.48332	0.420443	AGT/PTHLH	2
BP	GO:0014068	positive regulation of phosphatidylinositol 3-kinase signaling	1/85	87/18670	0.32828	0.48624	0.422983	AGT	1
BP	GO:0045844	positive regulation of striated muscle tissue development	1/85	87/18670	0.32828	0.48624	0.422983	GPC1	1
BP	GO:0048636	positive regulation of muscle organ development	1/85	87/18670	0.32828	0.48624	0.422983	GPC1	1
BP	GO:0006767	water-soluble vitamin metabolic process	1/85	88/18670	0.331352	0.487657	0.424215	SLC2A1	1
BP	GO:0032088	negative regulation of NF-kappaB transcription factor activity	1/85	88/18670	0.331352	0.487657	0.424215	ARRB1	1
BP	GO:0043506	regulation of JUN kinase activity	1/85	88/18670	0.331352	0.487657	0.424215	WNT7B	1
BP	GO:1901863	positive regulation of muscle tissue development	1/85	88/18670	0.331352	0.487657	0.424215	GPC1	1
BP	GO:1901888	regulation of cell junction assembly	1/85	88/18670	0.331352	0.487657	0.424215	AGT	1
BP	GO:1902476	chloride transmembrane transport	1/85	88/18670	0.331352	0.487657	0.424215	CLCA2	1
BP	GO:1903321	negative regulation of protein modification by small protein conjugation or removal	1/85	88/18670	0.331352	0.487657	0.424215	ARRB1	1
BP	GO:0008654	phospholipid biosynthetic process	2/85	260/18670	0.332084	0.488288	0.424764	LPIN2/CHPT1	2
BP	GO:0007265	Ras protein signal transduction	3/85	448/18670	0.334178	0.489035	0.425414	ARRB1/CELSR1/SPRY1	3
BP	GO:0009314	response to radiation	3/85	448/18670	0.334178	0.489035	0.425414	ARRB1/KRT14/PLEKHB1	3
BP	GO:0046427	positive regulation of JAK-STAT cascade	1/85	89/18670	0.334411	0.489035	0.425414	AGT	1
BP	GO:0055013	cardiac muscle cell development	1/85	89/18670	0.334411	0.489035	0.425414	AGT	1
BP	GO:0060021	roof of mouth development	1/85	89/18670	0.334411	0.489035	0.425414	IRF6	1
BP	GO:0061053	somite development	1/85	89/18670	0.334411	0.489035	0.425414	FRZB	1
BP	GO:0001843	neural tube closure	1/85	90/18670	0.337456	0.49126	0.42735	CELSR1	1
BP	GO:0015844	monoamine transport	1/85	90/18670	0.337456	0.49126	0.42735	AGT	1
BP	GO:0030641	regulation of cellular pH	1/85	90/18670	0.337456	0.49126	0.42735	SLC4A4	1
BP	GO:0031058	positive regulation of histone modification	1/85	90/18670	0.337456	0.49126	0.42735	ARRB1	1
BP	GO:0046849	bone remodeling	1/85	90/18670	0.337456	0.49126	0.42735	CLDN18	1
BP	GO:0014909	smooth muscle cell migration	1/85	91/18670	0.340487	0.494334	0.430024	AGT	1
BP	GO:0045638	negative regulation of myeloid cell differentiation	1/85	91/18670	0.340487	0.494334	0.430024	CLDN18	1
BP	GO:0060606	tube closure	1/85	91/18670	0.340487	0.494334	0.430024	CELSR1	1
BP	GO:1904894	positive regulation of STAT cascade	1/85	92/18670	0.343504	0.498266	0.433445	AGT	1
BP	GO:0031334	positive regulation of protein complex assembly	2/85	268/18670	0.345379	0.500087	0.435028	FSCN1/HNF1B	2
BP	GO:0031668	cellular response to extracellular stimulus	2/85	268/18670	0.345379	0.500087	0.435028	FOXA3/SLC2A1	2
BP	GO:0032092	positive regulation of protein binding	1/85	93/18670	0.346508	0.501136	0.435941	ARRB1	1
BP	GO:0006836	neurotransmitter transport	2/85	269/18670	0.347036	0.501136	0.435941	ICA1/PNKD	2
BP	GO:0007249	I-kappaB kinase/NF-kappaB signaling	2/85	269/18670	0.347036	0.501136	0.435941	GPRC5B/UNC5CL	2
BP	GO:0045165	cell fate commitment	2/85	270/18670	0.348691	0.503075	0.437628	HNF1B/WNT7B	2
BP	GO:0006029	proteoglycan metabolic process	1/85	94/18670	0.349498	0.503339	0.437858	GPC1	1
BP	GO:0051289	protein homotetramerization	1/85	94/18670	0.349498	0.503339	0.437858	TP63	1
BP	GO:0002702	positive regulation of production of molecular mediator of immune response	1/85	95/18670	0.352475	0.50627	0.440407	GPRC5B	1
BP	GO:0044070	regulation of anion transport	1/85	95/18670	0.352475	0.50627	0.440407	AGT	1
BP	GO:0051952	regulation of amine transport	1/85	95/18670	0.352475	0.50627	0.440407	AGT	1
BP	GO:0008585	female gonad development	1/85	96/18670	0.355438	0.509166	0.442926	ARRB1	1
BP	GO:0030516	regulation of axon extension	1/85	96/18670	0.355438	0.509166	0.442926	SEMA4B	1
BP	GO:0098876	vesicle-mediated transport to the plasma membrane	1/85	96/18670	0.355438	0.509166	0.442926	MICALL1	1
BP	GO:0010771	negative regulation of cell morphogenesis involved in differentiation	1/85	97/18670	0.358387	0.511122	0.444628	SEMA4B	1
BP	GO:0014020	primary neural tube formation	1/85	97/18670	0.358387	0.511122	0.444628	CELSR1	1
BP	GO:0030316	osteoclast differentiation	1/85	97/18670	0.358387	0.511122	0.444628	CLDN18	1
BP	GO:0044773	mitotic DNA damage checkpoint	1/85	97/18670	0.358387	0.511122	0.444628	SFN	1
BP	GO:0051591	response to cAMP	1/85	97/18670	0.358387	0.511122	0.444628	SDC1	1
BP	GO:0007409	axonogenesis	3/85	468/18670	0.359151	0.511241	0.444732	GPC1/ARTN/SEMA4B	3
BP	GO:0001824	blastocyst development	1/85	98/18670	0.361324	0.511241	0.444732	HNF1B	1
BP	GO:0002042	cell migration involved in sprouting angiogenesis	1/85	98/18670	0.361324	0.511241	0.444732	FGFBP1	1
BP	GO:0006885	regulation of pH	1/85	98/18670	0.361324	0.511241	0.444732	SLC4A4	1
BP	GO:0030038	contractile actin filament bundle assembly	1/85	98/18670	0.361324	0.511241	0.444732	ARRB1	1
BP	GO:0031341	regulation of cell killing	1/85	98/18670	0.361324	0.511241	0.444732	KRT6A	1
BP	GO:0043149	stress fiber assembly	1/85	98/18670	0.361324	0.511241	0.444732	ARRB1	1
BP	GO:0043473	pigmentation	1/85	98/18670	0.361324	0.511241	0.444732	CDH3	1
BP	GO:0060191	regulation of lipase activity	1/85	98/18670	0.361324	0.511241	0.444732	AGT	1
BP	GO:0001708	cell fate specification	1/85	99/18670	0.364247	0.514926	0.447937	HNF1B	1
BP	GO:0030100	regulation of endocytosis	2/85	281/18670	0.366802	0.517226	0.449938	ARRB1/STON2	2
BP	GO:0007200	phospholipase C-activating G protein-coupled receptor signaling pathway	1/85	100/18670	0.367157	0.517226	0.449938	AGT	1
BP	GO:0120034	positive regulation of plasma membrane bounded cell projection assembly	1/85	100/18670	0.367157	0.517226	0.449938	FSCN1	1
BP	GO:2001023	regulation of response to drug	1/85	100/18670	0.367157	0.517226	0.449938	AGT	1
BP	GO:0002027	regulation of heart rate	1/85	101/18670	0.370053	0.518139	0.450732	AGT	1
BP	GO:0007631	feeding behavior	1/85	101/18670	0.370053	0.518139	0.450732	AGT	1
BP	GO:0032649	regulation of interferon-gamma production	1/85	101/18670	0.370053	0.518139	0.450732	IRF8	1
BP	GO:0046545	development of primary female sexual characteristics	1/85	101/18670	0.370053	0.518139	0.450732	ARRB1	1
BP	GO:0048661	positive regulation of smooth muscle cell proliferation	1/85	101/18670	0.370053	0.518139	0.450732	AGT	1
BP	GO:0050830	defense response to Gram-positive bacterium	1/85	101/18670	0.370053	0.518139	0.450732	KRT6A	1
BP	GO:0097006	regulation of plasma lipoprotein particle levels	1/85	101/18670	0.370053	0.518139	0.450732	AGT	1
BP	GO:0016311	dephosphorylation	3/85	478/18670	0.3716	0.518575	0.451112	DUSP7/LPIN2/PPP1R14C	3
BP	GO:0021700	developmental maturation	2/85	284/18670	0.37171	0.518575	0.451112	CDH3/SPINK1	2
BP	GO:0072593	reactive oxygen species metabolic process	2/85	284/18670	0.37171	0.518575	0.451112	AGT/DDAH1	2
BP	GO:0043087	regulation of GTPase activity	3/85	479/18670	0.372843	0.518575	0.451112	ARRB1/RGS5/SPRY1	3
BP	GO:0000079	regulation of cyclin-dependent protein serine/threonine kinase activity	1/85	102/18670	0.372937	0.518575	0.451112	SFN	1
BP	GO:0002367	cytokine production involved in immune response	1/85	102/18670	0.372937	0.518575	0.451112	GPRC5B	1
BP	GO:0015837	amine transport	1/85	102/18670	0.372937	0.518575	0.451112	AGT	1
BP	GO:0035335	peptidyl-tyrosine dephosphorylation	1/85	102/18670	0.372937	0.518575	0.451112	DUSP7	1
BP	GO:0048259	regulation of receptor-mediated endocytosis	1/85	103/18670	0.375807	0.521219	0.453411	ARRB1	1
BP	GO:1902106	negative regulation of leukocyte differentiation	1/85	103/18670	0.375807	0.521219	0.453411	CLDN18	1
BP	GO:1905269	positive regulation of chromatin organization	1/85	103/18670	0.375807	0.521219	0.453411	ARRB1	1
BP	GO:0010923	negative regulation of phosphatase activity	1/85	104/18670	0.378665	0.523382	0.455293	PPP1R14C	1
BP	GO:0014812	muscle cell migration	1/85	104/18670	0.378665	0.523382	0.455293	AGT	1
BP	GO:0046822	regulation of nucleocytoplasmic transport	1/85	104/18670	0.378665	0.523382	0.455293	SFN	1
BP	GO:0046928	regulation of neurotransmitter secretion	1/85	104/18670	0.378665	0.523382	0.455293	PNKD	1
BP	GO:0042063	gliogenesis	2/85	290/18670	0.381481	0.525064	0.456756	GPC1/NDRG1	2
BP	GO:0001841	neural tube formation	1/85	105/18670	0.38151	0.525064	0.456756	CELSR1	1
BP	GO:0006641	triglyceride metabolic process	1/85	105/18670	0.38151	0.525064	0.456756	LPIN2	1
BP	GO:0033138	positive regulation of peptidyl-serine phosphorylation	1/85	105/18670	0.38151	0.525064	0.456756	ARRB1	1
BP	GO:0055017	cardiac muscle tissue growth	1/85	105/18670	0.38151	0.525064	0.456756	AGT	1
BP	GO:0010632	regulation of epithelial cell migration	2/85	291/18670	0.383103	0.526807	0.458273	AGT/FGFBP1	2
BP	GO:0003300	cardiac muscle hypertrophy	1/85	106/18670	0.384341	0.527162	0.458581	AGT	1
BP	GO:0044774	mitotic DNA integrity checkpoint	1/85	106/18670	0.384341	0.527162	0.458581	SFN	1
BP	GO:1904029	regulation of cyclin-dependent protein kinase activity	1/85	106/18670	0.384341	0.527162	0.458581	SFN	1
BP	GO:0051146	striated muscle cell differentiation	2/85	293/18670	0.386343	0.529457	0.460578	AGT/SDC1	2
BP	GO:0043502	regulation of muscle adaptation	1/85	107/18670	0.38716	0.529677	0.460769	AGT	1
BP	GO:0050905	neuromuscular process	1/85	107/18670	0.38716	0.529677	0.460769	PNKD	1
BP	GO:0006821	chloride transport	1/85	108/18670	0.389967	0.531264	0.462149	CLCA2	1
BP	GO:0009062	fatty acid catabolic process	1/85	108/18670	0.389967	0.531264	0.462149	LPIN2	1
BP	GO:0060071	Wnt signaling pathway, planar cell polarity pathway	1/85	108/18670	0.389967	0.531264	0.462149	CELSR1	1
BP	GO:0071156	regulation of cell cycle arrest	1/85	108/18670	0.389967	0.531264	0.462149	SFN	1
BP	GO:1904659	glucose transmembrane transport	1/85	108/18670	0.389967	0.531264	0.462149	SLC2A1	1
BP	GO:0001818	negative regulation of cytokine production	2/85	296/18670	0.391189	0.532479	0.463206	ARRB1/CDH3	2
BP	GO:0014897	striated muscle hypertrophy	1/85	109/18670	0.39276	0.534167	0.464675	AGT	1
BP	GO:0090068	positive regulation of cell cycle process	2/85	298/18670	0.39441	0.535691	0.466	SFN/SOX15	2
BP	GO:0006939	smooth muscle contraction	1/85	110/18670	0.395541	0.535691	0.466	AGT	1
BP	GO:0061387	regulation of extent of cell growth	1/85	110/18670	0.395541	0.535691	0.466	SEMA4B	1
BP	GO:0090175	regulation of establishment of planar polarity	1/85	110/18670	0.395541	0.535691	0.466	CELSR1	1
BP	GO:0098739	import across plasma membrane	1/85	110/18670	0.395541	0.535691	0.466	AGT	1
BP	GO:0050900	leukocyte migration	3/85	499/18670	0.397599	0.536288	0.46652	GPC1/SDC1/ARTN	3
BP	GO:0070372	regulation of ERK1 and ERK2 cascade	2/85	300/18670	0.397624	0.536288	0.46652	ARRB1/SPRY1	2
BP	GO:0014896	muscle hypertrophy	1/85	111/18670	0.398309	0.536288	0.46652	AGT	1
BP	GO:0031623	receptor internalization	1/85	111/18670	0.398309	0.536288	0.46652	ARRB1	1
BP	GO:0035305	negative regulation of dephosphorylation	1/85	111/18670	0.398309	0.536288	0.46652	PPP1R14C	1
BP	GO:0072676	lymphocyte migration	1/85	111/18670	0.398309	0.536288	0.46652	ARTN	1
BP	GO:0098661	inorganic anion transmembrane transport	1/85	111/18670	0.398309	0.536288	0.46652	CLCA2	1
BP	GO:0001938	positive regulation of endothelial cell proliferation	1/85	112/18670	0.401065	0.537754	0.467795	FGFBP1	1
BP	GO:0002065	columnar/cuboidal epithelial cell differentiation	1/85	112/18670	0.401065	0.537754	0.467795	TP63	1
BP	GO:0008645	hexose transmembrane transport	1/85	112/18670	0.401065	0.537754	0.467795	SLC2A1	1
BP	GO:0051817	modification of morphology or physiology of other organism involved in symbiotic interaction	1/85	112/18670	0.401065	0.537754	0.467795	KRT6A	1
BP	GO:0060419	heart growth	1/85	112/18670	0.401065	0.537754	0.467795	AGT	1
BP	GO:0032609	interferon-gamma production	1/85	113/18670	0.403808	0.540533	0.470213	IRF8	1
BP	GO:0048640	negative regulation of developmental growth	1/85	113/18670	0.403808	0.540533	0.470213	SEMA4B	1
BP	GO:0015749	monosaccharide transmembrane transport	1/85	114/18670	0.406539	0.542837	0.472217	SLC2A1	1
BP	GO:0030282	bone mineralization	1/85	114/18670	0.406539	0.542837	0.472217	PTHLH	1
BP	GO:0045446	endothelial cell differentiation	1/85	114/18670	0.406539	0.542837	0.472217	WNT7B	1
BP	GO:0010927	cellular component assembly involved in morphogenesis	1/85	115/18670	0.409258	0.546015	0.474982	GPC1	1
BP	GO:0007569	cell aging	1/85	116/18670	0.411964	0.547813	0.476546	TP63	1
BP	GO:0021782	glial cell development	1/85	116/18670	0.411964	0.547813	0.476546	NDRG1	1
BP	GO:0021987	cerebral cortex development	1/85	116/18670	0.411964	0.547813	0.476546	SLC2A1	1
BP	GO:0034219	carbohydrate transmembrane transport	1/85	116/18670	0.411964	0.547813	0.476546	SLC2A1	1
BP	GO:0002761	regulation of myeloid leukocyte differentiation	1/85	117/18670	0.414658	0.550035	0.478479	CLDN18	1
BP	GO:0031398	positive regulation of protein ubiquitination	1/85	117/18670	0.414658	0.550035	0.478479	ARRB1	1
BP	GO:0043666	regulation of phosphoprotein phosphatase activity	1/85	117/18670	0.414658	0.550035	0.478479	PPP1R14C	1
BP	GO:0009416	response to light stimulus	2/85	314/18670	0.419901	0.556533	0.484132	ARRB1/PLEKHB1	2
BP	GO:0003014	renal system process	1/85	120/18670	0.422666	0.559738	0.486919	AGT	1
BP	GO:0006898	receptor-mediated endocytosis	2/85	316/18670	0.423051	0.559788	0.486963	ARRB1/MICALL1	2
BP	GO:0001704	formation of primary germ layer	1/85	121/18670	0.425312	0.561858	0.488763	HNF1B	1
BP	GO:0048675	axon extension	1/85	121/18670	0.425312	0.561858	0.488763	SEMA4B	1
BP	GO:0019730	antimicrobial humoral response	1/85	122/18670	0.427945	0.564412	0.490985	KRT6A	1
BP	GO:0043500	muscle adaptation	1/85	122/18670	0.427945	0.564412	0.490985	AGT	1
BP	GO:0002062	chondrocyte differentiation	1/85	123/18670	0.430567	0.566901	0.49315	PTHLH	1
BP	GO:0006470	protein dephosphorylation	2/85	321/18670	0.430887	0.566901	0.49315	DUSP7/PPP1R14C	2
BP	GO:0071375	cellular response to peptide hormone stimulus	2/85	321/18670	0.430887	0.566901	0.49315	AGT/LPIN2	2
BP	GO:0014066	regulation of phosphatidylinositol 3-kinase signaling	1/85	124/18670	0.433177	0.568985	0.494964	AGT	1
BP	GO:0019218	regulation of steroid metabolic process	1/85	124/18670	0.433177	0.568985	0.494964	AGT	1
BP	GO:1903829	positive regulation of cellular protein localization	2/85	324/18670	0.435562	0.570076	0.495913	SFN/TP63	2
BP	GO:0030326	embryonic limb morphogenesis	1/85	125/18670	0.435774	0.570076	0.495913	TP63	1
BP	GO:0035113	embryonic appendage morphogenesis	1/85	125/18670	0.435774	0.570076	0.495913	TP63	1
BP	GO:0045471	response to ethanol	1/85	125/18670	0.435774	0.570076	0.495913	CLDN18	1
BP	GO:2000134	negative regulation of G1/S transition of mitotic cell cycle	1/85	125/18670	0.435774	0.570076	0.495913	SFN	1
BP	GO:0046677	response to antibiotic	2/85	327/18670	0.440217	0.575422	0.500563	SDC1/CLDN18	2
BP	GO:0032368	regulation of lipid transport	1/85	127/18670	0.440935	0.575427	0.500567	AGT	1
BP	GO:0045727	positive regulation of translation	1/85	127/18670	0.440935	0.575427	0.500567	KRT17	1
BP	GO:0042742	defense response to bacterium	2/85	330/18670	0.444852	0.580069	0.504606	IRF8/KRT6A	2
BP	GO:0006639	acylglycerol metabolic process	1/85	129/18670	0.446049	0.580202	0.504721	LPIN2	1
BP	GO:0008202	steroid metabolic process	2/85	331/18670	0.446392	0.580202	0.504721	AGT/NR0B2	2
BP	GO:0071214	cellular response to abiotic stimulus	2/85	331/18670	0.446392	0.580202	0.504721	AGT/SLC2A1	2
BP	GO:0104004	cellular response to environmental stimulus	2/85	331/18670	0.446392	0.580202	0.504721	AGT/SLC2A1	2
BP	GO:0006638	neutral lipid metabolic process	1/85	130/18670	0.448588	0.582118	0.506388	LPIN2	1
BP	GO:0006997	nucleus organization	1/85	130/18670	0.448588	0.582118	0.506388	GOLM1	1
BP	GO:0015849	organic acid transport	2/85	333/18670	0.449465	0.58232	0.506563	AGT/SLC43A1	2
BP	GO:0046942	carboxylic acid transport	2/85	333/18670	0.449465	0.58232	0.506563	AGT/SLC43A1	2
BP	GO:1902807	negative regulation of cell cycle G1/S phase transition	1/85	131/18670	0.451116	0.583521	0.507608	SFN	1
BP	GO:1902850	microtubule cytoskeleton organization involved in mitosis	1/85	131/18670	0.451116	0.583521	0.507608	SPRY1	1
BP	GO:0003158	endothelium development	1/85	132/18670	0.453633	0.583966	0.507996	WNT7B	1
BP	GO:0030518	intracellular steroid hormone receptor signaling pathway	1/85	132/18670	0.453633	0.583966	0.507996	TP63	1
BP	GO:0043280	positive regulation of cysteine-type endopeptidase activity involved in apoptotic process	1/85	132/18670	0.453633	0.583966	0.507996	ARRB1	1
BP	GO:0045598	regulation of fat cell differentiation	1/85	132/18670	0.453633	0.583966	0.507996	FRZB	1
BP	GO:0045995	regulation of embryonic development	1/85	132/18670	0.453633	0.583966	0.507996	CELSR1	1
BP	GO:0055007	cardiac muscle cell differentiation	1/85	132/18670	0.453633	0.583966	0.507996	AGT	1
BP	GO:0051056	regulation of small GTPase mediated signal transduction	2/85	338/18670	0.457108	0.586656	0.510336	ARRB1/SPRY1	2
BP	GO:0006766	vitamin metabolic process	1/85	134/18670	0.458632	0.586656	0.510336	SLC2A1	1
BP	GO:0030260	entry into host cell	1/85	134/18670	0.458632	0.586656	0.510336	KRT6A	1
BP	GO:0032355	response to estradiol	1/85	134/18670	0.458632	0.586656	0.510336	AGT	1
BP	GO:0044409	entry into host	1/85	134/18670	0.458632	0.586656	0.510336	KRT6A	1
BP	GO:0046683	response to organophosphorus	1/85	134/18670	0.458632	0.586656	0.510336	SDC1	1
BP	GO:0051806	entry into cell of other organism involved in symbiotic interaction	1/85	134/18670	0.458632	0.586656	0.510336	KRT6A	1
BP	GO:0051828	entry into other organism involved in symbiotic interaction	1/85	134/18670	0.458632	0.586656	0.510336	KRT6A	1
BP	GO:0007498	mesoderm development	1/85	135/18670	0.461115	0.587967	0.511476	TP63	1
BP	GO:0043484	regulation of RNA splicing	1/85	135/18670	0.461115	0.587967	0.511476	AHNAK2	1
BP	GO:0050921	positive regulation of chemotaxis	1/85	135/18670	0.461115	0.587967	0.511476	ARTN	1
BP	GO:1903322	positive regulation of protein modification by small protein conjugation or removal	1/85	135/18670	0.461115	0.587967	0.511476	ARRB1	1
BP	GO:0001101	response to acid chemical	2/85	343/18670	0.46469	0.591124	0.514222	GJB3/WNT7B	2
BP	GO:0006913	nucleocytoplasmic transport	2/85	343/18670	0.46469	0.591124	0.514222	AGT/SFN	2
BP	GO:0032956	regulation of actin cytoskeleton organization	2/85	343/18670	0.46469	0.591124	0.514222	FSCN1/CELSR1	2
BP	GO:0031644	regulation of neurological system process	1/85	137/18670	0.466046	0.591449	0.514505	AGT	1
BP	GO:0046425	regulation of JAK-STAT cascade	1/85	137/18670	0.466046	0.591449	0.514505	AGT	1
BP	GO:1903670	regulation of sprouting angiogenesis	1/85	137/18670	0.466046	0.591449	0.514505	FGFBP1	1
BP	GO:0051169	nuclear transport	2/85	346/18670	0.469211	0.594186	0.516886	AGT/SFN	2
BP	GO:0002700	regulation of production of molecular mediator of immune response	1/85	139/18670	0.470933	0.594186	0.516886	GPRC5B	1
BP	GO:0007189	adenylate cyclase-activating G protein-coupled receptor signaling pathway	1/85	139/18670	0.470933	0.594186	0.516886	PTHLH	1
BP	GO:0033135	regulation of peptidyl-serine phosphorylation	1/85	139/18670	0.470933	0.594186	0.516886	ARRB1	1
BP	GO:0035304	regulation of protein dephosphorylation	1/85	139/18670	0.470933	0.594186	0.516886	PPP1R14C	1
BP	GO:0050715	positive regulation of cytokine secretion	1/85	139/18670	0.470933	0.594186	0.516886	IL17RB	1
BP	GO:0051588	regulation of neurotransmitter transport	1/85	139/18670	0.470933	0.594186	0.516886	PNKD	1
BP	GO:0070997	neuron death	2/85	348/18670	0.472212	0.594186	0.516886	ARRB1/TP63	2
BP	GO:0001837	epithelial to mesenchymal transition	1/85	140/18670	0.473359	0.594186	0.516886	SPRY1	1
BP	GO:0033865	nucleoside bisphosphate metabolic process	1/85	140/18670	0.473359	0.594186	0.516886	SULT1C2	1
BP	GO:0033875	ribonucleoside bisphosphate metabolic process	1/85	140/18670	0.473359	0.594186	0.516886	SULT1C2	1
BP	GO:0034032	purine nucleoside bisphosphate metabolic process	1/85	140/18670	0.473359	0.594186	0.516886	SULT1C2	1
BP	GO:0035023	regulation of Rho protein signal transduction	1/85	140/18670	0.473359	0.594186	0.516886	ARRB1	1
BP	GO:0042737	drug catabolic process	1/85	140/18670	0.473359	0.594186	0.516886	ASRGL1	1
BP	GO:0008286	insulin receptor signaling pathway	1/85	141/18670	0.475775	0.59629	0.518716	AGT	1
BP	GO:0050709	negative regulation of protein secretion	1/85	141/18670	0.475775	0.59629	0.518716	VSNL1	1
BP	GO:0034332	adherens junction organization	1/85	142/18670	0.47818	0.598839	0.520933	CDH3	1
BP	GO:0006606	protein import into nucleus	1/85	143/18670	0.480574	0.59951	0.521517	AGT	1
BP	GO:0031056	regulation of histone modification	1/85	143/18670	0.480574	0.59951	0.521517	ARRB1	1
BP	GO:0035296	regulation of tube diameter	1/85	143/18670	0.480574	0.59951	0.521517	AGT	1
BP	GO:0050880	regulation of blood vessel size	1/85	143/18670	0.480574	0.59951	0.521517	AGT	1
BP	GO:0097746	regulation of blood vessel diameter	1/85	143/18670	0.480574	0.59951	0.521517	AGT	1
BP	GO:0031589	cell-substrate adhesion	2/85	354/18670	0.481155	0.599771	0.521744	COL17A1/FAT2	2
BP	GO:0035150	regulation of tube size	1/85	144/18670	0.482957	0.601088	0.52289	AGT	1
BP	GO:1904064	positive regulation of cation transmembrane transport	1/85	144/18670	0.482957	0.601088	0.52289	AGT	1
BP	GO:0000077	DNA damage checkpoint	1/85	145/18670	0.485329	0.602793	0.524373	SFN	1
BP	GO:0007612	learning	1/85	145/18670	0.485329	0.602793	0.524373	AGT	1
BP	GO:0022412	cellular process involved in reproduction in multicellular organism	2/85	357/18670	0.485593	0.602793	0.524373	ARRB1/SPINK1	2
BP	GO:0002224	toll-like receptor signaling pathway	1/85	146/18670	0.487691	0.602793	0.524373	SMPDL3B	1
BP	GO:0042542	response to hydrogen peroxide	1/85	146/18670	0.487691	0.602793	0.524373	SDC1	1
BP	GO:0045834	positive regulation of lipid metabolic process	1/85	146/18670	0.487691	0.602793	0.524373	AGT	1
BP	GO:0061337	cardiac conduction	1/85	146/18670	0.487691	0.602793	0.524373	AGT	1
BP	GO:1904892	regulation of STAT cascade	1/85	146/18670	0.487691	0.602793	0.524373	AGT	1
BP	GO:2000241	regulation of reproductive process	1/85	146/18670	0.487691	0.602793	0.524373	SPINK1	1
BP	GO:0010212	response to ionizing radiation	1/85	147/18670	0.490042	0.603504	0.524992	KRT14	1
BP	GO:0043524	negative regulation of neuron apoptotic process	1/85	147/18670	0.490042	0.603504	0.524992	ARRB1	1
BP	GO:0061351	neural precursor cell proliferation	1/85	147/18670	0.490042	0.603504	0.524992	ARTN	1
BP	GO:0043687	post-translational protein modification	2/85	361/18670	0.491473	0.603504	0.524992	MGAT4A/GOLM1	2
BP	GO:0002792	negative regulation of peptide secretion	1/85	148/18670	0.492382	0.603504	0.524992	VSNL1	1
BP	GO:0008643	carbohydrate transport	1/85	148/18670	0.492382	0.603504	0.524992	SLC2A1	1
BP	GO:0014065	phosphatidylinositol 3-kinase signaling	1/85	148/18670	0.492382	0.603504	0.524992	AGT	1
BP	GO:0035107	appendage morphogenesis	1/85	148/18670	0.492382	0.603504	0.524992	TP63	1
BP	GO:0035108	limb morphogenesis	1/85	148/18670	0.492382	0.603504	0.524992	TP63	1
BP	GO:0051592	response to calcium ion	1/85	148/18670	0.492382	0.603504	0.524992	SDC1	1
BP	GO:0061041	regulation of wound healing	1/85	148/18670	0.492382	0.603504	0.524992	SOX15	1
BP	GO:0045862	positive regulation of proteolysis	2/85	363/18670	0.494398	0.604981	0.526276	ARRB1/PERP	2
BP	GO:0014074	response to purine-containing compound	1/85	149/18670	0.494711	0.604981	0.526276	SDC1	1
BP	GO:0051092	positive regulation of NF-kappaB transcription factor activity	1/85	149/18670	0.494711	0.604981	0.526276	AGT	1
BP	GO:0006066	alcohol metabolic process	2/85	364/18670	0.495857	0.605922	0.527095	NR0B2/GDPD1	2
BP	GO:0007338	single fertilization	1/85	150/18670	0.49703	0.606323	0.527444	SPINK1	1
BP	GO:0008203	cholesterol metabolic process	1/85	150/18670	0.49703	0.606323	0.527444	NR0B2	1
BP	GO:0032102	negative regulation of response to external stimulus	2/85	365/18670	0.497312	0.606323	0.527444	SEMA4B/SMPDL3B	2
BP	GO:0006520	cellular amino acid metabolic process	2/85	366/18670	0.498766	0.607635	0.528585	DDAH1/ASRGL1	2
BP	GO:0007286	spermatid development	1/85	152/18670	0.501637	0.609292	0.530027	SPINK1	1
BP	GO:0030902	hindbrain development	1/85	152/18670	0.501637	0.609292	0.530027	HNF1B	1
BP	GO:0032675	regulation of interleukin-6 production	1/85	152/18670	0.501637	0.609292	0.530027	ARRB1	1
BP	GO:0051028	mRNA transport	1/85	152/18670	0.501637	0.609292	0.530027	BICD2	1
BP	GO:0030168	platelet activation	1/85	153/18670	0.503924	0.610233	0.530845	ARRB1	1
BP	GO:0034250	positive regulation of cellular amide metabolic process	1/85	153/18670	0.503924	0.610233	0.530845	KRT17	1
BP	GO:0045807	positive regulation of endocytosis	1/85	153/18670	0.503924	0.610233	0.530845	ARRB1	1
BP	GO:0090316	positive regulation of intracellular protein transport	1/85	153/18670	0.503924	0.610233	0.530845	SFN	1
BP	GO:0032535	regulation of cellular component size	2/85	370/18670	0.504553	0.610535	0.531108	WNT7B/SEMA4B	2
BP	GO:0045666	positive regulation of neuron differentiation	2/85	371/18670	0.505993	0.611613	0.532045	AGT/GPRC5B	2
BP	GO:0090501	RNA phosphodiester bond hydrolysis	1/85	154/18670	0.506201	0.611613	0.532045	RNASE4	1
BP	GO:0010977	negative regulation of neuron projection development	1/85	155/18670	0.508468	0.612516	0.532831	SEMA4B	1
BP	GO:1902652	secondary alcohol metabolic process	1/85	155/18670	0.508468	0.612516	0.532831	NR0B2	1
BP	GO:1903707	negative regulation of hemopoiesis	1/85	155/18670	0.508468	0.612516	0.532831	CLDN18	1
BP	GO:2001236	regulation of extrinsic apoptotic signaling pathway	1/85	155/18670	0.508468	0.612516	0.532831	AGT	1
BP	GO:0007259	JAK-STAT cascade	1/85	156/18670	0.510725	0.613402	0.533602	AGT	1
BP	GO:0016573	histone acetylation	1/85	156/18670	0.510725	0.613402	0.533602	ARRB1	1
BP	GO:0034767	positive regulation of ion transmembrane transport	1/85	156/18670	0.510725	0.613402	0.533602	AGT	1
BP	GO:0043535	regulation of blood vessel endothelial cell migration	1/85	156/18670	0.510725	0.613402	0.533602	FGFBP1	1
BP	GO:0001764	neuron migration	1/85	157/18670	0.512971	0.614271	0.534357	CELSR1	1
BP	GO:0031570	DNA integrity checkpoint	1/85	157/18670	0.512971	0.614271	0.534357	SFN	1
BP	GO:0043271	negative regulation of ion transport	1/85	157/18670	0.512971	0.614271	0.534357	SPINK1	1
BP	GO:1905952	regulation of lipid localization	1/85	157/18670	0.512971	0.614271	0.534357	AGT	1
BP	GO:0048515	spermatid differentiation	1/85	158/18670	0.515207	0.616491	0.536289	SPINK1	1
BP	GO:0006665	sphingolipid metabolic process	1/85	159/18670	0.517433	0.618695	0.538207	SMPDL3B	1
BP	GO:0007519	skeletal muscle tissue development	1/85	160/18670	0.519649	0.620425	0.539711	GPC1	1
BP	GO:0021915	neural tube development	1/85	160/18670	0.519649	0.620425	0.539711	CELSR1	1
BP	GO:0030900	forebrain development	2/85	381/18670	0.520246	0.620679	0.539932	SLC2A1/WNT7B	2
BP	GO:0010970	transport along microtubule	1/85	161/18670	0.521855	0.620761	0.540004	BICD2	1
BP	GO:0018393	internal peptidyl-lysine acetylation	1/85	161/18670	0.521855	0.620761	0.540004	ARRB1	1
BP	GO:0032635	interleukin-6 production	1/85	161/18670	0.521855	0.620761	0.540004	ARRB1	1
BP	GO:0099111	microtubule-based transport	1/85	161/18670	0.521855	0.620761	0.540004	BICD2	1
BP	GO:0031346	positive regulation of cell projection organization	2/85	383/18670	0.523065	0.621742	0.540857	AGT/FSCN1	2
BP	GO:0051271	negative regulation of cellular component movement	2/85	384/18670	0.52447	0.622758	0.541741	KRT16/SEMA4B	2
BP	GO:0042692	muscle cell differentiation	2/85	385/18670	0.525872	0.622758	0.541741	AGT/SDC1	2
BP	GO:1901653	cellular response to peptide	2/85	385/18670	0.525872	0.622758	0.541741	AGT/LPIN2	2
BP	GO:0031214	biomineral tissue development	1/85	163/18670	0.526237	0.622758	0.541741	PTHLH	1
BP	GO:0051170	import into nucleus	1/85	163/18670	0.526237	0.622758	0.541741	AGT	1
BP	GO:0099173	postsynapse organization	1/85	163/18670	0.526237	0.622758	0.541741	NDRG1	1
BP	GO:0035821	modification of morphology or physiology of other organism	1/85	164/18670	0.528413	0.624875	0.543582	KRT6A	1
BP	GO:0032970	regulation of actin filament-based process	2/85	388/18670	0.530063	0.625602	0.544215	FSCN1/CELSR1	2
BP	GO:0007093	mitotic cell cycle checkpoint	1/85	165/18670	0.530579	0.625602	0.544215	SFN	1
BP	GO:0050680	negative regulation of epithelial cell proliferation	1/85	165/18670	0.530579	0.625602	0.544215	SFN	1
BP	GO:0071695	anatomical structure maturation	1/85	165/18670	0.530579	0.625602	0.544215	CDH3	1
BP	GO:0045787	positive regulation of cell cycle	2/85	389/18670	0.531454	0.625857	0.544436	SFN/SOX15	2
BP	GO:0002244	hematopoietic progenitor cell differentiation	1/85	166/18670	0.532735	0.625857	0.544436	STON2	1
BP	GO:0006475	internal protein amino acid acetylation	1/85	166/18670	0.532735	0.625857	0.544436	ARRB1	1
BP	GO:0016125	sterol metabolic process	1/85	166/18670	0.532735	0.625857	0.544436	NR0B2	1
BP	GO:0097696	STAT cascade	1/85	166/18670	0.532735	0.625857	0.544436	AGT	1
BP	GO:0033209	tumor necrosis factor-mediated signaling pathway	1/85	167/18670	0.534881	0.627921	0.546232	CLDN18	1
BP	GO:0001906	cell killing	1/85	168/18670	0.537018	0.629263	0.547399	KRT6A	1
BP	GO:1990138	neuron projection extension	1/85	168/18670	0.537018	0.629263	0.547399	SEMA4B	1
BP	GO:0010959	regulation of metal ion transport	2/85	394/18670	0.53837	0.629263	0.547399	AGT/SPINK1	2
BP	GO:0007269	neurotransmitter secretion	1/85	169/18670	0.539145	0.629263	0.547399	PNKD	1
BP	GO:0018394	peptidyl-lysine acetylation	1/85	169/18670	0.539145	0.629263	0.547399	ARRB1	1
BP	GO:0048660	regulation of smooth muscle cell proliferation	1/85	169/18670	0.539145	0.629263	0.547399	AGT	1
BP	GO:0050728	negative regulation of inflammatory response	1/85	169/18670	0.539145	0.629263	0.547399	SMPDL3B	1
BP	GO:0060538	skeletal muscle organ development	1/85	169/18670	0.539145	0.629263	0.547399	GPC1	1
BP	GO:0040013	negative regulation of locomotion	2/85	396/18670	0.541117	0.630821	0.548755	KRT16/SEMA4B	2
BP	GO:0099643	signal release from synapse	1/85	170/18670	0.541262	0.630821	0.548755	PNKD	1
BP	GO:0043901	negative regulation of multi-organism process	1/85	171/18670	0.54337	0.632363	0.550097	KRT6A	1
BP	GO:0048659	smooth muscle cell proliferation	1/85	171/18670	0.54337	0.632363	0.550097	AGT	1
BP	GO:0021543	pallium development	1/85	172/18670	0.545468	0.633891	0.551425	SLC2A1	1
BP	GO:0051262	protein tetramerization	1/85	172/18670	0.545468	0.633891	0.551425	TP63	1
BP	GO:0007015	actin filament organization	2/85	400/18670	0.546578	0.634723	0.552149	ARRB1/FSCN1	2
BP	GO:0016525	negative regulation of angiogenesis	1/85	173/18670	0.547557	0.635402	0.55274	AGT	1
BP	GO:2001252	positive regulation of chromosome organization	1/85	174/18670	0.549636	0.637356	0.55444	ARRB1	1
BP	GO:0010921	regulation of phosphatase activity	1/85	175/18670	0.551706	0.63838	0.55533	PPP1R14C	1
BP	GO:0120032	regulation of plasma membrane bounded cell projection assembly	1/85	175/18670	0.551706	0.63838	0.55533	FSCN1	1
BP	GO:2000181	negative regulation of blood vessel morphogenesis	1/85	175/18670	0.551706	0.63838	0.55533	AGT	1
BP	GO:0043547	positive regulation of GTPase activity	2/85	405/18670	0.553341	0.639355	0.556178	ARRB1/RGS5	2
BP	GO:0043900	regulation of multi-organism process	2/85	405/18670	0.553341	0.639355	0.556178	KRT6A/SPINK1	2
BP	GO:0001936	regulation of endothelial cell proliferation	1/85	176/18670	0.553766	0.639387	0.556207	FGFBP1	1
BP	GO:0048469	cell maturation	1/85	177/18670	0.555817	0.640663	0.557317	SPINK1	1
BP	GO:0060491	regulation of cell projection assembly	1/85	177/18670	0.555817	0.640663	0.557317	FSCN1	1
BP	GO:0050808	synapse organization	2/85	408/18670	0.557365	0.640663	0.557317	WNT7B/NDRG1	2
BP	GO:0050821	protein stabilization	1/85	178/18670	0.557858	0.640663	0.557317	ZBED3	1
BP	GO:0090090	negative regulation of canonical Wnt signaling pathway	1/85	178/18670	0.557858	0.640663	0.557317	FRZB	1
BP	GO:0006611	protein export from nucleus	1/85	179/18670	0.559891	0.640663	0.557317	SFN	1
BP	GO:0008361	regulation of cell size	1/85	179/18670	0.559891	0.640663	0.557317	SEMA4B	1
BP	GO:0048736	appendage development	1/85	179/18670	0.559891	0.640663	0.557317	TP63	1
BP	GO:0051099	positive regulation of binding	1/85	179/18670	0.559891	0.640663	0.557317	ARRB1	1
BP	GO:0060173	limb development	1/85	179/18670	0.559891	0.640663	0.557317	TP63	1
BP	GO:1903034	regulation of response to wounding	1/85	179/18670	0.559891	0.640663	0.557317	SOX15	1
BP	GO:0007517	muscle organ development	2/85	410/18670	0.560034	0.640663	0.557317	GPC1/SOX15	2
BP	GO:0019216	regulation of lipid metabolic process	2/85	410/18670	0.560034	0.640663	0.557317	AGT/GOLM1	2
BP	GO:0030705	cytoskeleton-dependent intracellular transport	1/85	180/18670	0.561914	0.641449	0.558	BICD2	1
BP	GO:0043534	blood vessel endothelial cell migration	1/85	180/18670	0.561914	0.641449	0.558	FGFBP1	1
BP	GO:1901796	regulation of signal transduction by p53 class mediator	1/85	180/18670	0.561914	0.641449	0.558	TP63	1
BP	GO:0048015	phosphatidylinositol-mediated signaling	1/85	181/18670	0.563928	0.643292	0.559604	AGT	1
BP	GO:0006338	chromatin remodeling	1/85	182/18670	0.565933	0.644667	0.5608	TP63	1
BP	GO:0009566	fertilization	1/85	182/18670	0.565933	0.644667	0.5608	SPINK1	1
BP	GO:0002040	sprouting angiogenesis	1/85	183/18670	0.567928	0.645624	0.561632	FGFBP1	1
BP	GO:0050770	regulation of axonogenesis	1/85	183/18670	0.567928	0.645624	0.561632	SEMA4B	1
BP	GO:0030099	myeloid cell differentiation	2/85	416/18670	0.567973	0.645624	0.561632	IRF8/CLDN18	2
BP	GO:0048017	inositol lipid-mediated signaling	1/85	184/18670	0.569915	0.646465	0.562363	AGT	1
BP	GO:0048639	positive regulation of developmental growth	1/85	184/18670	0.569915	0.646465	0.562363	SOX15	1
BP	GO:2000045	regulation of G1/S transition of mitotic cell cycle	1/85	184/18670	0.569915	0.646465	0.562363	SFN	1
BP	GO:0007369	gastrulation	1/85	185/18670	0.571892	0.647355	0.563138	HNF1B	1
BP	GO:1902275	regulation of chromatin organization	1/85	185/18670	0.571892	0.647355	0.563138	ARRB1	1
BP	GO:0009100	glycoprotein metabolic process	2/85	419/18670	0.571904	0.647355	0.563138	GPC1/MGAT4A	2
BP	GO:0070507	regulation of microtubule cytoskeleton organization	1/85	186/18670	0.573861	0.649115	0.564669	BICD2	1
BP	GO:0019933	cAMP-mediated signaling	1/85	187/18670	0.575821	0.649964	0.565407	PTHLH	1
BP	GO:0048167	regulation of synaptic plasticity	1/85	187/18670	0.575821	0.649964	0.565407	AGT	1
BP	GO:1901343	negative regulation of vasculature development	1/85	187/18670	0.575821	0.649964	0.565407	AGT	1
BP	GO:0032386	regulation of intracellular transport	2/85	423/18670	0.577106	0.65096	0.566274	CDH3/SFN	2
BP	GO:0031345	negative regulation of cell projection organization	1/85	188/18670	0.577771	0.651254	0.56653	SEMA4B	1
BP	GO:0001935	endothelial cell proliferation	1/85	191/18670	0.58357	0.657332	0.571817	FGFBP1	1
BP	GO:0043112	receptor metabolic process	1/85	192/18670	0.585486	0.659029	0.573293	ARRB1	1
BP	GO:0050657	nucleic acid transport	1/85	193/18670	0.587393	0.659794	0.573959	BICD2	1
BP	GO:0050658	RNA transport	1/85	193/18670	0.587393	0.659794	0.573959	BICD2	1
BP	GO:0051224	negative regulation of protein transport	1/85	193/18670	0.587393	0.659794	0.573959	VSNL1	1
BP	GO:0051168	nuclear export	1/85	194/18670	0.589291	0.661006	0.575013	SFN	1
BP	GO:0099504	synaptic vesicle cycle	1/85	194/18670	0.589291	0.661006	0.575013	STON2	1
BP	GO:0006816	calcium ion transport	2/85	434/18670	0.591177	0.662661	0.576453	AGT/SPINK1	2
BP	GO:0051236	establishment of RNA localization	1/85	196/18670	0.593061	0.664311	0.577888	BICD2	1
BP	GO:0050804	modulation of chemical synaptic transmission	2/85	436/18670	0.593699	0.664564	0.578108	AGT/PNKD	2
BP	GO:0002221	pattern recognition receptor signaling pathway	1/85	197/18670	0.594934	0.664586	0.578128	SMPDL3B	1
BP	GO:1904950	negative regulation of establishment of protein localization	1/85	197/18670	0.594934	0.664586	0.578128	VSNL1	1
BP	GO:0099177	regulation of trans-synaptic signaling	2/85	437/18670	0.594955	0.664586	0.578128	AGT/PNKD	2
BP	GO:0010256	endomembrane system organization	2/85	438/18670	0.596209	0.665526	0.578945	NDRG1/MICALL1	2
BP	GO:0007626	locomotory behavior	1/85	198/18670	0.596797	0.665722	0.579115	CELSR1	1
BP	GO:0017038	protein import	1/85	199/18670	0.598653	0.666409	0.579713	AGT	1
BP	GO:0031032	actomyosin structure organization	1/85	199/18670	0.598653	0.666409	0.579713	ARRB1	1
BP	GO:0061013	regulation of mRNA catabolic process	1/85	199/18670	0.598653	0.666409	0.579713	PKP1	1
BP	GO:0006575	cellular modified amino acid metabolic process	1/85	202/18670	0.604168	0.671159	0.583845	CHDH	1
BP	GO:0006612	protein targeting to membrane	1/85	202/18670	0.604168	0.671159	0.583845	MICALL1	1
BP	GO:1902806	regulation of cell cycle G1/S phase transition	1/85	202/18670	0.604168	0.671159	0.583845	SFN	1
BP	GO:0002573	myeloid leukocyte differentiation	1/85	204/18670	0.607804	0.672419	0.584941	CLDN18	1
BP	GO:0006473	protein acetylation	1/85	204/18670	0.607804	0.672419	0.584941	ARRB1	1
BP	GO:0031396	regulation of protein ubiquitination	1/85	204/18670	0.607804	0.672419	0.584941	ARRB1	1
BP	GO:0034764	positive regulation of transmembrane transport	1/85	204/18670	0.607804	0.672419	0.584941	AGT	1
BP	GO:0035265	organ growth	1/85	204/18670	0.607804	0.672419	0.584941	AGT	1
BP	GO:0035637	multicellular organismal signaling	1/85	204/18670	0.607804	0.672419	0.584941	AGT	1
BP	GO:0071222	cellular response to lipopolysaccharide	1/85	205/18670	0.609609	0.673954	0.586277	IRF8	1
BP	GO:0006643	membrane lipid metabolic process	1/85	207/18670	0.613195	0.676991	0.588918	SMPDL3B	1
BP	GO:0099003	vesicle-mediated transport in synapse	1/85	207/18670	0.613195	0.676991	0.588918	STON2	1
BP	GO:1901215	negative regulation of neuron death	1/85	208/18670	0.614976	0.678492	0.590224	ARRB1	1
BP	GO:0035303	regulation of dephosphorylation	1/85	209/18670	0.616749	0.679519	0.591117	PPP1R14C	1
BP	GO:0051701	interaction with host	1/85	209/18670	0.616749	0.679519	0.591117	KRT6A	1
BP	GO:0030178	negative regulation of Wnt signaling pathway	1/85	210/18670	0.618513	0.680069	0.591596	FRZB	1
BP	GO:0043523	regulation of neuron apoptotic process	1/85	210/18670	0.618513	0.680069	0.591596	ARRB1	1
BP	GO:0050707	regulation of cytokine secretion	1/85	210/18670	0.618513	0.680069	0.591596	IL17RB	1
BP	GO:0071219	cellular response to molecule of bacterial origin	1/85	212/18670	0.622018	0.683457	0.594543	IRF8	1
BP	GO:0015893	drug transport	1/85	214/18670	0.625492	0.686339	0.59705	AGT	1
BP	GO:0016051	carbohydrate biosynthetic process	1/85	214/18670	0.625492	0.686339	0.59705	SLC2A1	1
BP	GO:0002683	negative regulation of immune system process	2/85	463/18670	0.626621	0.68683	0.597477	SMPDL3B/CLDN18	2
BP	GO:0019935	cyclic-nucleotide-mediated signaling	1/85	215/18670	0.627216	0.68683	0.597477	PTHLH	1
BP	GO:0070374	positive regulation of ERK1 and ERK2 cascade	1/85	215/18670	0.627216	0.68683	0.597477	ARRB1	1
BP	GO:0000075	cell cycle checkpoint	1/85	216/18670	0.628933	0.687776	0.5983	SFN	1
BP	GO:0002699	positive regulation of immune effector process	1/85	216/18670	0.628933	0.687776	0.5983	GPRC5B	1
BP	GO:0043393	regulation of protein binding	1/85	217/18670	0.630643	0.688711	0.599114	ARRB1	1
BP	GO:0060348	bone development	1/85	217/18670	0.630643	0.688711	0.599114	CLDN18	1
BP	GO:0043254	regulation of protein complex assembly	2/85	467/18670	0.631322	0.688987	0.599354	FSCN1/HNF1B	2
BP	GO:0006814	sodium ion transport	1/85	218/18670	0.632344	0.689169	0.599512	SLC4A4	1
BP	GO:0032886	regulation of microtubule-based process	1/85	218/18670	0.632344	0.689169	0.599512	BICD2	1
BP	GO:0007188	adenylate cyclase-modulating G protein-coupled receptor signaling pathway	1/85	221/18670	0.637402	0.694213	0.6039	PTHLH	1
BP	GO:0043903	regulation of symbiosis, encompassing mutualism through parasitism	1/85	222/18670	0.639072	0.695493	0.605013	KRT6A	1
BP	GO:0050769	positive regulation of neurogenesis	2/85	474/18670	0.639439	0.695493	0.605013	AGT/GPRC5B	2
BP	GO:0045444	fat cell differentiation	1/85	223/18670	0.640735	0.696433	0.605831	FRZB	1
BP	GO:0016197	endosomal transport	1/85	224/18670	0.642391	0.697292	0.606578	MICALL1	1
BP	GO:0097191	extrinsic apoptotic signaling pathway	1/85	224/18670	0.642391	0.697292	0.606578	AGT	1
BP	GO:0007160	cell-matrix adhesion	1/85	225/18670	0.644039	0.697672	0.606909	COL17A1	1
BP	GO:0033157	regulation of intracellular protein transport	1/85	225/18670	0.644039	0.697672	0.606909	SFN	1
BP	GO:0045665	negative regulation of neuron differentiation	1/85	225/18670	0.644039	0.697672	0.606909	SEMA4B	1
BP	GO:0070838	divalent metal ion transport	2/85	483/18670	0.649672	0.703303	0.611807	AGT/SPINK1	2
BP	GO:0006403	RNA localization	1/85	230/18670	0.652166	0.705529	0.613744	BICD2	1
BP	GO:1903320	regulation of protein modification by small protein conjugation or removal	1/85	231/18670	0.653769	0.70679	0.61484	ARRB1	1
BP	GO:0000302	response to reactive oxygen species	1/85	232/18670	0.655365	0.708041	0.615928	SDC1	1
BP	GO:0072511	divalent inorganic cation transport	2/85	489/18670	0.656368	0.708334	0.616184	AGT/SPINK1	2
BP	GO:0048738	cardiac muscle tissue development	1/85	233/18670	0.656954	0.708334	0.616184	AGT	1
BP	GO:0097305	response to alcohol	1/85	233/18670	0.656954	0.708334	0.616184	CLDN18	1
BP	GO:0071216	cellular response to biotic stimulus	1/85	236/18670	0.661677	0.71295	0.620199	IRF8	1
BP	GO:0030258	lipid modification	1/85	238/18670	0.66479	0.715826	0.622701	AGT	1
BP	GO:0031348	negative regulation of defense response	1/85	239/18670	0.666336	0.716533	0.623316	SMPDL3B	1
BP	GO:0033002	muscle cell proliferation	1/85	239/18670	0.666336	0.716533	0.623316	AGT	1
BP	GO:0010975	regulation of neuron projection development	2/85	499/18670	0.667303	0.716618	0.62339	AGT/SEMA4B	2
BP	GO:0031667	response to nutrient levels	2/85	499/18670	0.667303	0.716618	0.62339	FOXA3/SLC2A1	2
BP	GO:0015931	nucleobase-containing compound transport	1/85	241/18670	0.669407	0.718398	0.624939	BICD2	1
BP	GO:0042180	cellular ketone metabolic process	1/85	248/18670	0.679935	0.727761	0.633083	PNKD	1
BP	GO:0043543	protein acylation	1/85	248/18670	0.679935	0.727761	0.633083	ARRB1	1
BP	GO:0065004	protein-DNA complex assembly	1/85	248/18670	0.679935	0.727761	0.633083	HNF1B	1
BP	GO:1901991	negative regulation of mitotic cell cycle phase transition	1/85	248/18670	0.679935	0.727761	0.633083	SFN	1
BP	GO:0008016	regulation of heart contraction	1/85	251/18670	0.684346	0.731026	0.635924	AGT	1
BP	GO:0021537	telencephalon development	1/85	251/18670	0.684346	0.731026	0.635924	SLC2A1	1
BP	GO:0045637	regulation of myeloid cell differentiation	1/85	251/18670	0.684346	0.731026	0.635924	CLDN18	1
BP	GO:0007611	learning or memory	1/85	256/18670	0.691563	0.738247	0.642205	AGT	1
BP	GO:0006486	protein glycosylation	1/85	258/18670	0.694404	0.7403	0.643991	MGAT4A	1
BP	GO:0043413	macromolecule glycosylation	1/85	258/18670	0.694404	0.7403	0.643991	MGAT4A	1
BP	GO:0003007	heart morphogenesis	1/85	259/18670	0.695815	0.740824	0.644447	SPRY1	1
BP	GO:0090257	regulation of muscle system process	1/85	259/18670	0.695815	0.740824	0.644447	AGT	1
BP	GO:0051091	positive regulation of DNA-binding transcription factor activity	1/85	261/18670	0.698617	0.743317	0.646616	AGT	1
BP	GO:0007281	germ cell development	1/85	262/18670	0.700009	0.743817	0.64705	SPINK1	1
BP	GO:0015850	organic hydroxy compound transport	1/85	262/18670	0.700009	0.743817	0.64705	AGT	1
BP	GO:0031330	negative regulation of cellular catabolic process	1/85	264/18670	0.702773	0.746262	0.649178	PKP1	1
BP	GO:1901988	negative regulation of cell cycle phase transition	1/85	267/18670	0.706872	0.750121	0.652535	SFN	1
BP	GO:0070085	glycosylation	1/85	269/18670	0.709573	0.752493	0.654598	MGAT4A	1
BP	GO:1901617	organic hydroxy compound biosynthetic process	1/85	271/18670	0.71225	0.754836	0.656636	CDH3	1
BP	GO:1902105	regulation of leukocyte differentiation	1/85	272/18670	0.71358	0.755748	0.657429	CLDN18	1
BP	GO:0043270	positive regulation of ion transport	1/85	275/18670	0.717531	0.759435	0.660636	AGT	1
BP	GO:0000082	G1/S transition of mitotic cell cycle	1/85	279/18670	0.722717	0.764421	0.664974	SFN	1
BP	GO:0030522	intracellular receptor signaling pathway	1/85	280/18670	0.723998	0.764774	0.665281	TP63	1
BP	GO:0060047	heart contraction	1/85	280/18670	0.723998	0.764774	0.665281	AGT	1
BP	GO:0010976	positive regulation of neuron projection development	1/85	281/18670	0.725274	0.76562	0.666017	AGT	1
BP	GO:0007018	microtubule-based movement	1/85	283/18670	0.727808	0.767792	0.667907	BICD2	1
BP	GO:0031647	regulation of protein stability	1/85	284/18670	0.729066	0.768617	0.668624	ZBED3	1
BP	GO:0002440	production of molecular mediator of immune response	1/85	286/18670	0.731566	0.770245	0.670041	GPRC5B	1
BP	GO:0044262	cellular carbohydrate metabolic process	1/85	286/18670	0.731566	0.770245	0.670041	SLC2A1	1
BP	GO:0071824	protein-DNA complex subunit organization	1/85	288/18670	0.734042	0.772348	0.67187	HNF1B	1
BP	GO:0003015	heart process	1/85	290/18670	0.736496	0.773921	0.673238	AGT	1
BP	GO:0051650	establishment of vesicle localization	1/85	290/18670	0.736496	0.773921	0.673238	CDH3	1
BP	GO:0071356	cellular response to tumor necrosis factor	1/85	291/18670	0.737715	0.774697	0.673913	CLDN18	1
BP	GO:0005996	monosaccharide metabolic process	1/85	292/18670	0.738928	0.775466	0.674582	SLC2A1	1
BP	GO:0050768	negative regulation of neurogenesis	1/85	295/18670	0.742534	0.778743	0.677433	SEMA4B	1
BP	GO:0050890	cognition	1/85	296/18670	0.743725	0.779485	0.678079	AGT	1
BP	GO:1903522	regulation of blood circulation	1/85	297/18670	0.74491	0.780221	0.678719	AGT	1
BP	GO:0002758	innate immune response-activating signal transduction	1/85	298/18670	0.74609	0.780444	0.678912	SMPDL3B	1
BP	GO:0044843	cell cycle G1/S phase transition	1/85	298/18670	0.74609	0.780444	0.678912	SFN	1
BP	GO:0018105	peptidyl-serine phosphorylation	1/85	299/18670	0.747265	0.781166	0.679541	ARRB1	1
BP	GO:0010769	regulation of cell morphogenesis involved in differentiation	1/85	301/18670	0.749599	0.783098	0.681221	SEMA4B	1
BP	GO:0090305	nucleic acid phosphodiester bond hydrolysis	1/85	302/18670	0.750757	0.7838	0.681832	RNASE4	1
BP	GO:0051648	vesicle localization	1/85	306/18670	0.755339	0.788074	0.68555	CDH3	1
BP	GO:0009895	negative regulation of catabolic process	1/85	308/18670	0.757599	0.789921	0.687156	PKP1	1
BP	GO:0034612	response to tumor necrosis factor	1/85	312/18670	0.762057	0.794055	0.690753	CLDN18	1
BP	GO:1901214	regulation of neuron death	1/85	313/18670	0.763158	0.79469	0.691305	ARRB1	1
BP	GO:0051961	negative regulation of nervous system development	1/85	315/18670	0.765347	0.796454	0.69284	SEMA4B	1
BP	GO:0002218	activation of innate immune response	1/85	319/18670	0.769664	0.799915	0.69585	SMPDL3B	1
BP	GO:0007204	positive regulation of cytosolic calcium ion concentration	1/85	319/18670	0.769664	0.799915	0.69585	AGT	1
BP	GO:0018209	peptidyl-serine modification	1/85	322/18670	0.77285	0.802709	0.698281	ARRB1	1
BP	GO:1903311	regulation of mRNA metabolic process	1/85	324/18670	0.77495	0.804372	0.699727	PKP1	1
BP	GO:0016050	vesicle organization	1/85	325/18670	0.775992	0.804936	0.700218	SDC1	1
BP	GO:0016485	protein processing	1/85	328/18670	0.779092	0.807632	0.702563	PERP	1
BP	GO:0032496	response to lipopolysaccharide	1/85	330/18670	0.781134	0.809229	0.703953	IRF8	1
BP	GO:0030336	negative regulation of cell migration	1/85	334/18670	0.785164	0.812882	0.707131	KRT16	1
BP	GO:0007596	blood coagulation	1/85	336/18670	0.787151	0.814416	0.708466	ARRB1	1
BP	GO:0045930	negative regulation of mitotic cell cycle	1/85	338/18670	0.789121	0.81593	0.709783	SFN	1
BP	GO:0007599	hemostasis	1/85	341/18670	0.79204	0.81785	0.711452	ARRB1	1
BP	GO:0033044	regulation of chromosome organization	1/85	342/18670	0.793005	0.81785	0.711452	ARRB1	1
BP	GO:0050817	coagulation	1/85	342/18670	0.793005	0.81785	0.711452	ARRB1	1
BP	GO:1904062	regulation of cation transmembrane transport	1/85	342/18670	0.793005	0.81785	0.711452	AGT	1
BP	GO:0002237	response to molecule of bacterial origin	1/85	343/18670	0.793965	0.818316	0.711858	IRF8	1
BP	GO:0009101	glycoprotein biosynthetic process	1/85	348/18670	0.798699	0.82267	0.715646	MGAT4A	1
BP	GO:2000146	negative regulation of cell motility	1/85	349/18670	0.799633	0.823107	0.716025	KRT16	1
BP	GO:0051260	protein homooligomerization	1/85	351/18670	0.801488	0.82449	0.717228	TP63	1
BP	GO:0030098	lymphocyte differentiation	1/85	353/18670	0.803326	0.825854	0.718415	LY6D	1
BP	GO:0006959	humoral immune response	1/85	356/18670	0.806051	0.828128	0.720393	KRT6A	1
BP	GO:0051480	regulation of cytosolic calcium ion concentration	1/85	357/18670	0.806952	0.828525	0.720739	AGT	1
BP	GO:0006936	muscle contraction	1/85	360/18670	0.809627	0.830744	0.722669	AGT	1
BP	GO:0010948	negative regulation of cell cycle process	1/85	361/18670	0.810511	0.831122	0.722998	SFN	1
BP	GO:0006402	mRNA catabolic process	1/85	364/18670	0.813138	0.833286	0.72488	PKP1	1
BP	GO:0006869	lipid transport	1/85	365/18670	0.814006	0.833645	0.725193	AGT	1
BP	GO:0048193	Golgi vesicle transport	1/85	368/18670	0.816585	0.835756	0.727029	BICD2	1
BP	GO:0006909	phagocytosis	1/85	369/18670	0.817437	0.836097	0.727326	IRF8	1
BP	GO:0006790	sulfur compound metabolic process	1/85	372/18670	0.819969	0.838156	0.729117	SULT1C2	1
BP	GO:0051098	regulation of binding	1/85	373/18670	0.820805	0.838479	0.729398	ARRB1	1
BP	GO:0045089	positive regulation of innate immune response	1/85	381/18670	0.827359	0.844639	0.734756	SMPDL3B	1
BP	GO:0006631	fatty acid metabolic process	1/85	383/18670	0.82896	0.845738	0.735713	LPIN2	1
BP	GO:0050867	positive regulation of cell activation	1/85	394/18670	0.837507	0.853918	0.742828	SOX15	1
BP	GO:0006401	RNA catabolic process	1/85	397/18670	0.839764	0.854599	0.74342	PKP1	1
BP	GO:0018205	peptidyl-lysine modification	1/85	397/18670	0.839764	0.854599	0.74342	ARRB1	1
BP	GO:0051604	protein maturation	1/85	397/18670	0.839764	0.854599	0.74342	PERP	1
BP	GO:0010876	lipid localization	1/85	400/18670	0.84199	0.856324	0.744921	AGT	1
BP	GO:0006732	coenzyme metabolic process	1/85	403/18670	0.844185	0.858015	0.746392	SLC2A1	1
BP	GO:0043161	proteasome-mediated ubiquitin-dependent protein catabolic process	1/85	419/18670	0.855394	0.86886	0.755826	ARRB1	1
BP	GO:0006417	regulation of translation	1/85	424/18670	0.85873	0.8717	0.758297	KRT17	1
BP	GO:0006605	protein targeting	1/85	432/18670	0.863911	0.876408	0.762392	MICALL1	1
BP	GO:1901990	regulation of mitotic cell cycle phase transition	1/85	444/18670	0.871332	0.883381	0.768458	SFN	1
BP	GO:0006979	response to oxidative stress	1/85	451/18670	0.875475	0.887023	0.771627	SDC1	1
BP	GO:0045088	regulation of innate immune response	1/85	452/18670	0.876056	0.887055	0.771654	SMPDL3B	1
BP	GO:0016570	histone modification	1/85	454/18670	0.87721	0.887666	0.772186	ARRB1	1
BP	GO:0002697	regulation of immune effector process	1/85	458/18670	0.879486	0.888854	0.773219	GPRC5B	1
BP	GO:0006874	cellular calcium ion homeostasis	1/85	458/18670	0.879486	0.888854	0.773219	AGT	1
BP	GO:0003012	muscle system process	1/85	465/18670	0.883369	0.892219	0.776147	AGT	1
BP	GO:0008380	RNA splicing	1/85	469/18670	0.885532	0.893845	0.777561	AHNAK2	1
BP	GO:0055074	calcium ion homeostasis	1/85	471/18670	0.886599	0.894362	0.77801	AGT	1
BP	GO:0016569	covalent chromatin modification	1/85	474/18670	0.888181	0.895364	0.778882	ARRB1	1
BP	GO:1903706	regulation of hemopoiesis	1/85	475/18670	0.888703	0.895364	0.778882	CLDN18	1
BP	GO:0010498	proteasomal protein catabolic process	1/85	477/18670	0.88974	0.89585	0.779305	ARRB1	1
BP	GO:1901987	regulation of cell cycle phase transition	1/85	480/18670	0.891279	0.896839	0.780165	SFN	1
BP	GO:0034248	regulation of cellular amide metabolic process	1/85	483/18670	0.892796	0.897133	0.780421	KRT17	1
BP	GO:0034765	regulation of ion transmembrane transport	1/85	483/18670	0.892796	0.897133	0.780421	AGT	1
BP	GO:0022604	regulation of cell morphogenesis	1/85	484/18670	0.893297	0.897133	0.780421	SEMA4B	1
BP	GO:0043312	neutrophil degranulation	1/85	485/18670	0.893796	0.897133	0.780421	PKP1	1
BP	GO:0002283	neutrophil activation involved in immune response	1/85	488/18670	0.895278	0.898062	0.781229	PKP1	1
BP	GO:0072503	cellular divalent inorganic cation homeostasis	1/85	493/18670	0.897703	0.899935	0.782859	AGT	1
BP	GO:0006914	autophagy	1/85	496/18670	0.899132	0.900248	0.783131	IRF8	1
BP	GO:0061919	process utilizing autophagic mechanism	1/85	496/18670	0.899132	0.900248	0.783131	IRF8	1
BP	GO:0042119	neutrophil activation	1/85	498/18670	0.900073	0.900541	0.783385	PKP1	1
BP	GO:0002446	neutrophil mediated immunity	1/85	499/18670	0.900541	0.900541	0.783385	PKP1	1
CC	GO:0005911	cell-cell junction	14/87	459/19717	1.29315e-08	1.66816e-06	1.55178e-06	CDH3/COL17A1/DSC3/DSG3/FAT2/GJB3/GJB5/PKP1/SLC2A1/FSCN1/NDRG1/TRIM29/CLDN18/PERP	14
CC	GO:0030057	desmosome	4/87	25/19717	4.1671e-06	0.000268778	0.000250026	DSC3/DSG3/PKP1/PERP	4
CC	GO:0005913	cell-cell adherens junction	5/87	117/19717	0.000169277	0.00727893	0.0067711	CDH3/FAT2/PKP1/NDRG1/TRIM29	5
CC	GO:0005882	intermediate filament	6/87	214/19717	0.000370431	0.0119464	0.0111129	KRT6A/KRT6B/KRT14/KRT16/KRT17/PKP1	6
CC	GO:0045111	intermediate filament cytoskeleton	6/87	251/19717	0.000856245	0.0220911	0.0205499	KRT6A/KRT6B/KRT14/KRT16/KRT17/PKP1	6
CC	GO:0016323	basolateral plasma membrane	5/87	217/19717	0.00274256	0.0548321	0.0510066	ABCC6/ARRB1/SLC2A1/SLC4A4/CLCA2	5
CC	GO:0001533	cornified envelope	3/87	65/19717	0.00297538	0.0548321	0.0510066	DSC3/DSG3/PKP1	3
CC	GO:0005922	connexin complex	2/87	21/19717	0.00382732	0.0617156	0.0574098	GJB3/GJB5	2
CC	GO:0045095	keratin filament	3/87	95/19717	0.00857665	0.113007	0.105122	KRT6A/KRT6B/KRT14	3
CC	GO:0005921	gap junction	2/87	32/19717	0.0087602	0.113007	0.105122	GJB3/GJB5	2
CC	GO:0005796	Golgi lumen	3/87	102/19717	0.0104074	0.122051	0.113535	GPC1/SDC1/WNT7B	3
CC	GO:0045178	basal part of cell	2/87	51/19717	0.0213351	0.229352	0.213351	KRT14/CLCA2	2
CC	GO:0031225	anchored component of membrane	3/87	170/19717	0.0394345	0.391312	0.364011	GPC1/LY6D/SMPDL3B	3
CC	GO:0005788	endoplasmic reticulum lumen	4/87	309/19717	0.0479025	0.419535	0.390265	COL17A1/WNT7B/MGAT4A/GOLM1	4
CC	GO:0055038	recycling endosome membrane	2/87	81/19717	0.0498214	0.419535	0.390265	NDRG1/MICALL1	2
CC	GO:0005902	microvillus	2/87	83/19717	0.0520354	0.419535	0.390265	FSCN1/PROM1	2
CC	GO:0045120	pronucleus	1/87	15/19717	0.0642029	0.445047	0.413997	SLC2A1	1
CC	GO:0043202	lysosomal lumen	2/87	95/19717	0.0660223	0.445047	0.413997	GPC1/SDC1	2
CC	GO:0071437	invadopodium	1/87	16/19717	0.0683352	0.445047	0.413997	FSCN1	1
CC	GO:0031143	pseudopodium	1/87	17/19717	0.0724494	0.445047	0.413997	ARRB1	1
CC	GO:0042622	photoreceptor outer segment membrane	1/87	17/19717	0.0724494	0.445047	0.413997	PROM1	1
CC	GO:0043034	costamere	1/87	19/19717	0.0806241	0.472751	0.439768	AHNAK2	1
CC	GO:0031528	microvillus membrane	1/87	23/19717	0.0967605	0.5427	0.504837	PROM1	1
CC	GO:0030018	Z disc	2/87	132/19717	0.115389	0.594012	0.55257	SLC2A1/AHNAK2	2
CC	GO:0016342	catenin complex	1/87	29/19717	0.120441	0.594012	0.55257	CDH3	1
CC	GO:0042383	sarcolemma	2/87	136/19717	0.121175	0.594012	0.55257	SLC2A1/AHNAK2	2
CC	GO:0002102	podosome	1/87	30/19717	0.124328	0.594012	0.55257	FSCN1	1
CC	GO:0031674	I band	2/87	143/19717	0.131469	0.600736	0.558824	SLC2A1/AHNAK2	2
CC	GO:0072562	blood microparticle	2/87	147/19717	0.13744	0.600736	0.558824	AGT/SLC2A1	2
CC	GO:0009925	basal plasma membrane	1/87	34/19717	0.139706	0.600736	0.558824	CLCA2	1
CC	GO:0016324	apical plasma membrane	3/87	318/19717	0.165749	0.656859	0.611032	ABCC6/SLC2A1/PROM1	3
CC	GO:0030666	endocytic vesicle membrane	2/87	167/19717	0.168108	0.656859	0.611032	WNT7B/NOSTRIN	2
CC	GO:0005775	vacuolar lumen	2/87	172/19717	0.175953	0.656859	0.611032	GPC1/SDC1	2
CC	GO:0098589	membrane region	3/87	328/19717	0.176574	0.656859	0.611032	GPC1/SLC2A1/BICD2	3
CC	GO:0055037	recycling endosome	2/87	176/19717	0.182271	0.656859	0.611032	NDRG1/MICALL1	2
CC	GO:0001917	photoreceptor inner segment	1/87	49/19717	0.195032	0.656859	0.611032	ASRGL1	1
CC	GO:0014704	intercalated disc	1/87	50/19717	0.198593	0.656859	0.611032	SLC2A1	1
CC	GO:0030315	T-tubule	1/87	52/19717	0.205667	0.656859	0.611032	AHNAK2	1
CC	GO:0008021	synaptic vesicle	2/87	191/19717	0.206242	0.656859	0.611032	ICA1/STON2	2
CC	GO:0016328	lateral plasma membrane	1/87	57/19717	0.223085	0.656859	0.611032	ABCC6	1
CC	GO:0030017	sarcomere	2/87	204/19717	0.227283	0.656859	0.611032	SLC2A1/AHNAK2	2
CC	GO:0046658	anchored component of plasma membrane	1/87	59/19717	0.229946	0.656859	0.611032	GPC1	1
CC	GO:0070382	exocytic vesicle	2/87	207/19717	0.232163	0.656859	0.611032	ICA1/STON2	2
CC	GO:0098858	actin-based cell projection	2/87	208/19717	0.233792	0.656859	0.611032	FSCN1/PROM1	2
CC	GO:0101003	ficolin-1-rich granule membrane	1/87	61/19717	0.236747	0.656859	0.611032	PKP1	1
CC	GO:0045177	apical part of cell	3/87	384/19717	0.240295	0.656859	0.611032	ABCC6/SLC2A1/PROM1	3
CC	GO:0044449	contractile fiber part	2/87	221/19717	0.255014	0.656859	0.611032	SLC2A1/AHNAK2	2
CC	GO:0001725	stress fiber	1/87	67/19717	0.256797	0.656859	0.611032	FSCN1	1
CC	GO:0097517	contractile actin filament bundle	1/87	67/19717	0.256797	0.656859	0.611032	FSCN1	1
CC	GO:0030016	myofibril	2/87	224/19717	0.259921	0.656859	0.611032	SLC2A1/AHNAK2	2
CC	GO:0005905	clathrin-coated pit	1/87	69/19717	0.263363	0.656859	0.611032	ARRB1	1
CC	GO:0062023	collagen-containing extracellular matrix	3/87	406/19717	0.266359	0.656859	0.611032	AGT/COL17A1/GPC1	3
CC	GO:0044291	cell-cell contact zone	1/87	71/19717	0.269872	0.656859	0.611032	SLC2A1	1
CC	GO:0043292	contractile fiber	2/87	234/19717	0.276282	0.660008	0.613961	SLC2A1/AHNAK2	2
CC	GO:0032432	actin filament bundle	1/87	75/19717	0.282721	0.663109	0.616846	FSCN1	1
CC	GO:0042641	actomyosin	1/87	79/19717	0.295346	0.674107	0.627076	FSCN1	1
CC	GO:0005901	caveola	1/87	80/19717	0.298468	0.674107	0.627076	SLC2A1	1
CC	GO:0005791	rough endoplasmic reticulum	1/87	85/19717	0.313872	0.674107	0.627076	TP63	1
CC	GO:0005581	collagen trimer	1/87	87/19717	0.31994	0.674107	0.627076	COL17A1	1
CC	GO:0001750	photoreceptor outer segment	1/87	88/19717	0.322954	0.674107	0.627076	PROM1	1
CC	GO:0005643	nuclear pore	1/87	89/19717	0.325955	0.674107	0.627076	BICD2	1
CC	GO:0030864	cortical actin cytoskeleton	1/87	90/19717	0.328943	0.674107	0.627076	SLC2A1	1
CC	GO:0060170	ciliary membrane	1/87	91/19717	0.331917	0.674107	0.627076	PROM1	1
CC	GO:0005604	basement membrane	1/87	95/19717	0.343686	0.674107	0.627076	COL17A1	1
CC	GO:0030175	filopodium	1/87	104/19717	0.369421	0.674107	0.627076	FSCN1	1
CC	GO:0030672	synaptic vesicle membrane	1/87	104/19717	0.369421	0.674107	0.627076	ICA1	1
CC	GO:0099501	exocytic vesicle membrane	1/87	104/19717	0.369421	0.674107	0.627076	ICA1	1
CC	GO:0019898	extrinsic component of membrane	2/87	295/19717	0.374797	0.674107	0.627076	CDH3/MICALL1	2
CC	GO:0042470	melanosome	1/87	106/19717	0.375003	0.674107	0.627076	SLC2A1	1
CC	GO:0048770	pigment granule	1/87	106/19717	0.375003	0.674107	0.627076	SLC2A1	1
CC	GO:0030667	secretory granule membrane	2/87	298/19717	0.379529	0.674107	0.627076	ICA1/PKP1	2
CC	GO:0044853	plasma membrane raft	1/87	109/19717	0.383285	0.674107	0.627076	SLC2A1	1
CC	GO:0030139	endocytic vesicle	2/87	303/19717	0.387383	0.674107	0.627076	WNT7B/NOSTRIN	2
CC	GO:0097733	photoreceptor cell cilium	1/87	113/19717	0.394158	0.674107	0.627076	PROM1	1
CC	GO:0097731	9+0 non-motile cilium	1/87	115/19717	0.399524	0.674107	0.627076	PROM1	1
CC	GO:0030863	cortical cytoskeleton	1/87	116/19717	0.402189	0.674107	0.627076	SLC2A1	1
CC	GO:0045121	membrane raft	2/87	315/19717	0.406055	0.674107	0.627076	GPC1/SLC2A1	2
CC	GO:0098857	membrane microdomain	2/87	316/19717	0.4076	0.674107	0.627076	GPC1/SLC2A1	2
CC	GO:0005923	bicellular tight junction	1/87	123/19717	0.42052	0.686672	0.638765	CLDN18	1
CC	GO:0005793	endoplasmic reticulum-Golgi intermediate compartment	1/87	126/19717	0.428205	0.690026	0.641885	PROM1	1
CC	GO:0070160	tight junction	1/87	128/19717	0.433272	0.690026	0.641885	CLDN18	1
CC	GO:0031902	late endosome membrane	1/87	134/19717	0.44821	0.701748	0.652789	MICALL1	1
CC	GO:0031253	cell projection membrane	2/87	345/19717	0.451512	0.701748	0.652789	FSCN1/PROM1	2
CC	GO:0043296	apical junction complex	1/87	143/19717	0.469888	0.721614	0.671269	CLDN18	1
CC	GO:0005667	transcription factor complex	2/87	365/19717	0.480728	0.725807	0.675169	SOX15/HNF1B	2
CC	GO:0097730	non-motile cilium	1/87	149/19717	0.483871	0.725807	0.675169	PROM1	1
CC	GO:0070820	tertiary granule	1/87	164/19717	0.517253	0.733083	0.681938	PKP1	1
CC	GO:0030133	transport vesicle	2/87	392/19717	0.518648	0.733083	0.681938	ICA1/STON2	2
CC	GO:0019897	extrinsic component of plasma membrane	1/87	165/19717	0.519401	0.733083	0.681938	CDH3	1
CC	GO:0043197	dendritic spine	1/87	169/19717	0.527898	0.733083	0.681938	ARRB1	1
CC	GO:0030426	growth cone	1/87	171/19717	0.532091	0.733083	0.681938	FSCN1	1
CC	GO:0044309	neuron spine	1/87	171/19717	0.532091	0.733083	0.681938	ARRB1	1
CC	GO:0001726	ruffle	1/87	172/19717	0.534174	0.733083	0.681938	FSCN1	1
CC	GO:0030496	midbody	1/87	173/19717	0.536248	0.733083	0.681938	SLC2A1	1
CC	GO:0030427	site of polarized growth	1/87	176/19717	0.542414	0.733083	0.681938	FSCN1	1
CC	GO:0005774	vacuolar membrane	2/87	412/19717	0.54555	0.733083	0.681938	ABCC6/ARRB1	2
CC	GO:0044448	cell cortex part	1/87	184/19717	0.558463	0.737708	0.68624	SLC2A1	1
CC	GO:0101002	ficolin-1-rich granule	1/87	185/19717	0.560429	0.737708	0.68624	PKP1	1
CC	GO:0030136	clathrin-coated vesicle	1/87	188/19717	0.566277	0.737877	0.686397	STON2	1
CC	GO:0030027	lamellipodium	1/87	193/19717	0.575854	0.742851	0.691024	FSCN1	1
CC	GO:0044798	nuclear transcription factor complex	1/87	201/19717	0.590743	0.754513	0.701872	SOX15	1
CC	GO:0030658	transport vesicle membrane	1/87	208/19717	0.603346	0.763055	0.709819	ICA1	1
CC	GO:0005635	nuclear envelope	2/87	464/19717	0.610565	0.764688	0.711337	CLCA2/BICD2	2
CC	GO:0010008	endosome membrane	2/87	479/19717	0.627976	0.778932	0.724588	NDRG1/MICALL1	2
CC	GO:0098793	presynapse	2/87	491/19717	0.641474	0.788096	0.733113	ICA1/STON2	2
CC	GO:0005770	late endosome	1/87	256/19717	0.680016	0.827567	0.769829	MICALL1	1
CC	GO:0150034	distal axon	1/87	285/19717	0.719031	0.864813	0.804478	FSCN1	1
CC	GO:0030135	coated vesicle	1/87	289/19717	0.72403	0.864813	0.804478	STON2	1
CC	GO:0031965	nuclear membrane	1/87	296/19717	0.732567	0.866982	0.806495	CLCA2	1
CC	GO:0005938	cell cortex	1/87	308/19717	0.746598	0.868983	0.808356	SLC2A1	1
CC	GO:0045211	postsynaptic membrane	1/87	323/19717	0.763117	0.868983	0.808356	ARRB1	1
CC	GO:0014069	postsynaptic density	1/87	324/19717	0.76418	0.868983	0.808356	ARRB1	1
CC	GO:0032279	asymmetric synapse	1/87	328/19717	0.768383	0.868983	0.808356	ARRB1	1
CC	GO:0099572	postsynaptic specialization	1/87	348/19717	0.788316	0.868983	0.808356	ARRB1	1
CC	GO:0098978	glutamatergic synapse	1/87	349/19717	0.789267	0.868983	0.808356	NDRG1	1
CC	GO:0098984	neuron to neuron synapse	1/87	350/19717	0.790213	0.868983	0.808356	ARRB1	1
CC	GO:0005765	lysosomal membrane	1/87	354/19717	0.793958	0.868983	0.808356	ARRB1	1
CC	GO:0098852	lytic vacuole membrane	1/87	355/19717	0.794883	0.868983	0.808356	ARRB1	1
CC	GO:0000790	nuclear chromatin	1/87	377/19717	0.814241	0.871236	0.810452	TP63	1
CC	GO:0033267	axon part	1/87	382/19717	0.818382	0.871236	0.810452	FSCN1	1
CC	GO:0009897	external side of plasma membrane	1/87	393/19717	0.827174	0.871236	0.810452	SDC1	1
CC	GO:0016607	nuclear speck	1/87	397/19717	0.830266	0.871236	0.810452	NOSTRIN	1
CC	GO:0031252	cell leading edge	1/87	403/19717	0.834801	0.871236	0.810452	FSCN1	1
CC	GO:0030055	cell-substrate junction	1/87	412/19717	0.841381	0.871236	0.810452	COL17A1	1
CC	GO:0005874	microtubule	1/87	416/19717	0.844221	0.871236	0.810452	NDRG1	1
CC	GO:0097060	synaptic membrane	1/87	432/19717	0.855088	0.875447	0.814369	ARRB1	1
CC	GO:0044441	ciliary part	1/87	462/19717	0.873482	0.879632	0.818262	PROM1	1
CC	GO:0005759	mitochondrial matrix	1/87	469/19717	0.877431	0.879632	0.818262	TP53AIP1	1
CC	GO:0005743	mitochondrial inner membrane	1/87	473/19717	0.879632	0.879632	0.818262	CHDH	1
MF	GO:0005200	structural constituent of cytoskeleton	5/83	102/17697	0.000117175	0.0169316	0.0161334	KRT6A/KRT6B/KRT14/KRT16/KRT17	5
MF	GO:0045296	cadherin binding	8/83	331/17697	0.000160489	0.0169316	0.0161334	CDH3/SFN/PKP1/FSCN1/PROM1/NDRG1/TRIM29/MICALL1	8
MF	GO:0008242	omega peptidase activity	2/83	15/17697	0.00219324	0.098749	0.0940936	PGPEP1/ASRGL1	2
MF	GO:0019215	intermediate filament binding	2/83	15/17697	0.00219324	0.098749	0.0940936	KRT14/PKP1	2
MF	GO:0050839	cell adhesion molecule binding	8/83	499/17697	0.00234002	0.098749	0.0940936	CDH3/SFN/PKP1/FSCN1/PROM1/NDRG1/TRIM29/MICALL1	8
MF	GO:0017134	fibroblast growth factor binding	2/83	23/17697	0.00515773	0.18138	0.172829	GPC1/FGFBP1	2
MF	GO:0004857	enzyme inhibitor activity	6/83	375/17697	0.00835138	0.20308	0.193506	AGT/ARRB1/SFN/SERPINB5/SPINK1/PPP1R14C	6
MF	GO:0004866	endopeptidase inhibitor activity	4/83	175/17697	0.0092624	0.20308	0.193506	AGT/ARRB1/SERPINB5/SPINK1	4
MF	GO:0004867	serine-type endopeptidase inhibitor activity	3/83	94/17697	0.00981513	0.20308	0.193506	AGT/SERPINB5/SPINK1	3
MF	GO:0030414	peptidase inhibitor activity	4/83	182/17697	0.0105871	0.20308	0.193506	AGT/ARRB1/SERPINB5/SPINK1	4
MF	GO:0061135	endopeptidase regulator activity	4/83	182/17697	0.0105871	0.20308	0.193506	AGT/ARRB1/SERPINB5/SPINK1	4
MF	GO:0061134	peptidase regulator activity	4/83	219/17697	0.0196128	0.320097	0.305007	AGT/ARRB1/SERPINB5/SPINK1	4
MF	GO:0002039	p53 binding	2/83	66/17697	0.0384169	0.320097	0.305007	TP63/TRIM29	2
MF	GO:0001664	G protein-coupled receptor binding	4/83	280/17697	0.0426613	0.320097	0.305007	AGT/ARRB1/WNT7B/GPRC5B	4
MF	GO:0030674	protein binding, bridging	3/83	170/17697	0.0457993	0.320097	0.305007	ARRB1/FSCN1/BICD2	3
MF	GO:0032395	MHC class II receptor activity	1/83	10/17697	0.0459345	0.320097	0.305007	KRT17	1
MF	GO:0035615	clathrin adaptor activity	1/83	10/17697	0.0459345	0.320097	0.305007	ARRB1	1
MF	GO:0036312	phosphatidylinositol 3-kinase regulatory subunit binding	1/83	10/17697	0.0459345	0.320097	0.305007	FAM83A	1
MF	GO:0098748	endocytic adaptor activity	1/83	10/17697	0.0459345	0.320097	0.305007	ARRB1	1
MF	GO:0017137	Rab GTPase binding	3/83	175/17697	0.0491725	0.320097	0.305007	NDRG1/BICD2/MICALL1	3
MF	GO:0004865	protein serine/threonine phosphatase inhibitor activity	1/83	11/17697	0.0504116	0.320097	0.305007	PPP1R14C	1
MF	GO:0016813	hydrolase activity, acting on carbon-nitrogen (but not peptide) bonds, in linear amidines	1/83	11/17697	0.0504116	0.320097	0.305007	DDAH1	1
MF	GO:0050660	flavin adenine dinucleotide binding	2/83	79/17697	0.0530829	0.320097	0.305007	FMO5/CHDH	2
MF	GO:0019992	diacylglycerol binding	1/83	12/17697	0.054868	0.320097	0.305007	CHPT1	1
MF	GO:0034452	dynactin binding	1/83	12/17697	0.054868	0.320097	0.305007	BICD2	1
MF	GO:0042975	peroxisome proliferator activated receptor binding	1/83	12/17697	0.054868	0.320097	0.305007	NR0B2	1
MF	GO:0045295	gamma-catenin binding	1/83	12/17697	0.054868	0.320097	0.305007	DSC3	1
MF	GO:0051427	hormone receptor binding	3/83	185/17697	0.0562733	0.320097	0.305007	ARRB1/PTHLH/NR0B2	3
MF	GO:0051219	phosphoprotein binding	2/83	83/17697	0.0579379	0.320097	0.305007	ARRB1/SFN	2
MF	GO:0005452	inorganic anion exchanger activity	1/83	13/17697	0.0593038	0.320097	0.305007	SLC4A4	1
MF	GO:0008195	phosphatidate phosphatase activity	1/83	13/17697	0.0593038	0.320097	0.305007	LPIN2	1
MF	GO:0017017	MAP kinase tyrosine/serine/threonine phosphatase activity	1/83	13/17697	0.0593038	0.320097	0.305007	DUSP7	1
MF	GO:0031434	mitogen-activated protein kinase kinase binding	1/83	13/17697	0.0593038	0.320097	0.305007	ARRB1	1
MF	GO:0042910	xenobiotic transmembrane transporter activity	1/83	13/17697	0.0593038	0.320097	0.305007	SLC2A1	1
MF	GO:0008509	anion transmembrane transporter activity	4/83	327/17697	0.0677092	0.320097	0.305007	SLC2A1/SLC43A1/SLC4A4/CLCA2	4
MF	GO:0005243	gap junction channel activity	1/83	15/17697	0.0681136	0.320097	0.305007	GJB3	1
MF	GO:0033549	MAP kinase phosphatase activity	1/83	15/17697	0.0681136	0.320097	0.305007	DUSP7	1
MF	GO:0008081	phosphoric diester hydrolase activity	2/83	94/17697	0.0720318	0.320097	0.305007	SMPDL3B/GDPD1	2
MF	GO:0005159	insulin-like growth factor receptor binding	1/83	16/17697	0.0724879	0.320097	0.305007	ARRB1	1
MF	GO:0005229	intracellular calcium activated chloride channel activity	1/83	16/17697	0.0724879	0.320097	0.305007	CLCA2	1
MF	GO:0005521	lamin binding	1/83	16/17697	0.0724879	0.320097	0.305007	PKP1	1
MF	GO:0008093	cytoskeletal adaptor activity	1/83	16/17697	0.0724879	0.320097	0.305007	BICD2	1
MF	GO:0030280	structural constituent of epidermis	1/83	16/17697	0.0724879	0.320097	0.305007	PKP1	1
MF	GO:0061778	intracellular chloride channel activity	1/83	16/17697	0.0724879	0.320097	0.305007	CLCA2	1
MF	GO:0048018	receptor ligand activity	5/83	482/17697	0.0760129	0.320097	0.305007	AGT/PTHLH/WNT7B/ARTN/SEMA4B	5
MF	GO:0046965	retinoid X receptor binding	1/83	17/17697	0.0768419	0.320097	0.305007	NR0B2	1
MF	GO:0008514	organic anion transmembrane transporter activity	3/83	211/17697	0.0768552	0.320097	0.305007	SLC2A1/SLC43A1/SLC4A4	3
MF	GO:0038191	neuropilin binding	1/83	18/17697	0.0811758	0.320097	0.305007	SEMA4B	1
MF	GO:0004620	phospholipase activity	2/83	102/17697	0.0829042	0.320097	0.305007	SMPDL3B/GDPD1	2
MF	GO:0004622	lysophospholipase activity	1/83	19/17697	0.0854895	0.320097	0.305007	GDPD1	1
MF	GO:0015106	bicarbonate transmembrane transporter activity	1/83	19/17697	0.0854895	0.320097	0.305007	SLC4A4	1
MF	GO:0016780	phosphotransferase activity, for other substituted phosphate groups	1/83	19/17697	0.0854895	0.320097	0.305007	CHPT1	1
MF	GO:0031690	adrenergic receptor binding	1/83	19/17697	0.0854895	0.320097	0.305007	ARRB1	1
MF	GO:0070300	phosphatidic acid binding	1/83	19/17697	0.0854895	0.320097	0.305007	MICALL1	1
MF	GO:0098641	cadherin binding involved in cell-cell adhesion	1/83	19/17697	0.0854895	0.320097	0.305007	TRIM29	1
MF	GO:0005355	glucose transmembrane transporter activity	1/83	20/17697	0.0897832	0.320097	0.305007	SLC2A1	1
MF	GO:0015149	hexose transmembrane transporter activity	1/83	20/17697	0.0897832	0.320097	0.305007	SLC2A1	1
MF	GO:0042578	phosphoric ester hydrolase activity	4/83	367/17697	0.0938834	0.320097	0.305007	DUSP7/LPIN2/SMPDL3B/GDPD1	4
MF	GO:0016894	endonuclease activity, active with either ribo- or deoxyribonucleic acids and producing 3'-phosphomonoesters	1/83	21/17697	0.094057	0.320097	0.305007	RNASE4	1
MF	GO:0022829	wide pore channel activity	1/83	21/17697	0.094057	0.320097	0.305007	GJB3	1
MF	GO:0051428	peptide hormone receptor binding	1/83	21/17697	0.094057	0.320097	0.305007	PTHLH	1
MF	GO:0070840	dynein complex binding	1/83	21/17697	0.094057	0.320097	0.305007	BICD2	1
MF	GO:0015145	monosaccharide transmembrane transporter activity	1/83	22/17697	0.098311	0.322941	0.307716	SLC2A1	1
MF	GO:0008238	exopeptidase activity	2/83	113/17697	0.0986045	0.322941	0.307716	PGPEP1/ASRGL1	2
MF	GO:0060090	molecular adaptor activity	3/83	237/17697	0.100264	0.322941	0.307716	ARRB1/FSCN1/BICD2	3
MF	GO:0030215	semaphorin receptor binding	1/83	23/17697	0.102545	0.322941	0.307716	SEMA4B	1
MF	GO:0140103	catalytic activity, acting on a glycoprotein	1/83	23/17697	0.102545	0.322941	0.307716	MGAT4A	1
MF	GO:0051119	sugar transmembrane transporter activity	1/83	24/17697	0.10676	0.331269	0.315652	SLC2A1	1
MF	GO:0043027	cysteine-type endopeptidase inhibitor activity involved in apoptotic process	1/83	25/17697	0.110955	0.332233	0.31657	ARRB1	1
MF	GO:0005179	hormone activity	2/83	122/17697	0.112019	0.332233	0.31657	AGT/PTHLH	2
MF	GO:0016810	hydrolase activity, acting on carbon-nitrogen (but not peptide) bonds	2/83	123/17697	0.113538	0.332233	0.31657	DDAH1/ASRGL1	2
MF	GO:0042974	retinoic acid receptor binding	1/83	26/17697	0.11513	0.332233	0.31657	NR0B2	1
MF	GO:0043015	gamma-tubulin binding	1/83	26/17697	0.11513	0.332233	0.31657	NDRG1	1
MF	GO:0045499	chemorepellent activity	1/83	27/17697	0.119287	0.332233	0.31657	SEMA4B	1
MF	GO:0090482	vitamin transmembrane transporter activity	1/83	27/17697	0.119287	0.332233	0.31657	SLC2A1	1
MF	GO:0016298	lipase activity	2/83	127/17697	0.119667	0.332233	0.31657	SMPDL3B/GDPD1	2
MF	GO:0043236	laminin binding	1/83	29/17697	0.127541	0.340648	0.324589	GPC1	1
MF	GO:0046966	thyroid hormone receptor binding	1/83	29/17697	0.127541	0.340648	0.324589	NR0B2	1
MF	GO:0051959	dynein light intermediate chain binding	1/83	29/17697	0.127541	0.340648	0.324589	BICD2	1
MF	GO:0043548	phosphatidylinositol 3-kinase binding	1/83	30/17697	0.13164	0.340914	0.324842	FAM83A	1
MF	GO:0070273	phosphatidylinositol-4-phosphate binding	1/83	30/17697	0.13164	0.340914	0.324842	GSDMC	1
MF	GO:0019838	growth factor binding	2/83	137/17697	0.135333	0.340914	0.324842	GPC1/FGFBP1	2
MF	GO:0015175	neutral amino acid transmembrane transporter activity	1/83	31/17697	0.135719	0.340914	0.324842	SLC43A1	1
MF	GO:0050699	WW domain binding	1/83	31/17697	0.135719	0.340914	0.324842	TP63	1
MF	GO:0030291	protein serine/threonine kinase inhibitor activity	1/83	32/17697	0.13978	0.346984	0.330625	SFN	1
MF	GO:0015103	inorganic anion transmembrane transporter activity	2/83	146/17697	0.149802	0.367538	0.350211	SLC4A4/CLCA2	2
MF	GO:0035257	nuclear hormone receptor binding	2/83	152/17697	0.159616	0.374648	0.356985	ARRB1/NR0B2	2
MF	GO:0015144	carbohydrate transmembrane transporter activity	1/83	37/17697	0.159802	0.374648	0.356985	SLC2A1	1
MF	GO:0016790	thiolester hydrolase activity	1/83	37/17697	0.159802	0.374648	0.356985	PNKD	1
MF	GO:0017147	Wnt-protein binding	1/83	37/17697	0.159802	0.374648	0.356985	FRZB	1
MF	GO:0005109	frizzled binding	1/83	39/17697	0.167682	0.384574	0.366444	WNT7B	1
MF	GO:0016709	oxidoreductase activity, acting on paired donors, with incorporation or reduction of molecular oxygen, NAD(P)H as one donor, and incorporation of one atom of oxygen	1/83	39/17697	0.167682	0.384574	0.366444	FMO5	1
MF	GO:0042287	MHC protein binding	1/83	40/17697	0.171594	0.389315	0.370961	KRT17	1
MF	GO:0030020	extracellular matrix structural constituent conferring tensile strength	1/83	41/17697	0.175488	0.390163	0.371769	COL17A1	1
MF	GO:0008083	growth factor activity	2/83	163/17697	0.177902	0.390163	0.371769	AGT/ARTN	2
MF	GO:0030331	estrogen receptor binding	1/83	42/17697	0.179364	0.390163	0.371769	ARRB1	1
MF	GO:0043028	cysteine-type endopeptidase regulator activity involved in apoptotic process	1/83	42/17697	0.179364	0.390163	0.371769	ARRB1	1
MF	GO:0004864	protein phosphatase inhibitor activity	1/83	44/17697	0.187062	0.402756	0.383768	PPP1R14C	1
MF	GO:0008138	protein tyrosine/serine/threonine phosphatase activity	1/83	45/17697	0.190884	0.406834	0.387654	DUSP7	1
MF	GO:0042805	actinin binding	1/83	46/17697	0.194689	0.410793	0.391427	PROM1	1
MF	GO:0019212	phosphatase inhibitor activity	1/83	47/17697	0.198475	0.414637	0.395089	PPP1R14C	1
MF	GO:0015485	cholesterol binding	1/83	49/17697	0.205996	0.423523	0.403557	PROM1	1
MF	GO:0019887	protein kinase regulator activity	2/83	180/17697	0.206744	0.423523	0.403557	SFN/GPRC5B	2
MF	GO:0098632	cell-cell adhesion mediator activity	1/83	50/17697	0.209731	0.425511	0.405451	TRIM29	1
MF	GO:0045309	protein phosphorylated amino acid binding	1/83	51/17697	0.213448	0.428206	0.408019	ARRB1	1
MF	GO:0008146	sulfotransferase activity	1/83	52/17697	0.217147	0.428206	0.408019	SULT1C2	1
MF	GO:0050661	NADP binding	1/83	52/17697	0.217147	0.428206	0.408019	FMO5	1
MF	GO:0015179	L-amino acid transmembrane transporter activity	1/83	54/17697	0.224495	0.430099	0.409822	SLC43A1	1
MF	GO:0008375	acetylglucosaminyltransferase activity	1/83	55/17697	0.228143	0.430099	0.409822	MGAT4A	1
MF	GO:0003707	steroid hormone receptor activity	1/83	56/17697	0.231775	0.430099	0.409822	NR0B2	1
MF	GO:0032934	sterol binding	1/83	56/17697	0.231775	0.430099	0.409822	PROM1	1
MF	GO:0043621	protein self-association	1/83	56/17697	0.231775	0.430099	0.409822	SLC2A1	1
MF	GO:0030276	clathrin binding	1/83	57/17697	0.235389	0.430099	0.409822	ARRB1	1
MF	GO:0050840	extracellular matrix binding	1/83	57/17697	0.235389	0.430099	0.409822	GPC1	1
MF	GO:0001786	phosphatidylserine binding	1/83	58/17697	0.238987	0.430099	0.409822	GSDMC	1
MF	GO:0004869	cysteine-type endopeptidase inhibitor activity	1/83	58/17697	0.238987	0.430099	0.409822	ARRB1	1
MF	GO:0005507	copper ion binding	1/83	59/17697	0.242568	0.430099	0.409822	GPC1	1
MF	GO:0016597	amino acid binding	1/83	59/17697	0.242568	0.430099	0.409822	DDAH1	1
MF	GO:0098631	cell adhesion mediator activity	1/83	59/17697	0.242568	0.430099	0.409822	TRIM29	1
MF	GO:0019207	kinase regulator activity	2/83	207/17697	0.253412	0.445583	0.424577	SFN/GPRC5B	2
MF	GO:0004860	protein kinase inhibitor activity	1/83	63/17697	0.256726	0.447679	0.426573	SFN	1
MF	GO:0004521	endoribonuclease activity	1/83	64/17697	0.260224	0.45006	0.428842	RNASE4	1
MF	GO:0003684	damaged DNA binding	1/83	65/17697	0.263706	0.452374	0.431048	TP63	1
MF	GO:0019210	kinase inhibitor activity	1/83	67/17697	0.270622	0.460494	0.438785	SFN	1
MF	GO:0016782	transferase activity, transferring sulfur-containing groups	1/83	69/17697	0.277474	0.468376	0.446295	SULT1C2	1
MF	GO:0015370	solute:sodium symporter activity	1/83	72/17697	0.287632	0.48167	0.458962	SLC4A4	1
MF	GO:0016811	hydrolase activity, acting on carbon-nitrogen (but not peptide) bonds, in linear amides	1/83	73/17697	0.290987	0.483108	0.460333	ASRGL1	1
MF	GO:0015171	amino acid transmembrane transporter activity	1/83	74/17697	0.294326	0.483108	0.460333	SLC43A1	1
MF	GO:0005254	chloride channel activity	1/83	75/17697	0.29765	0.483108	0.460333	CLCA2	1
MF	GO:0005546	phosphatidylinositol-4,5-bisphosphate binding	1/83	75/17697	0.29765	0.483108	0.460333	GSDMC	1
MF	GO:0030295	protein kinase activator activity	1/83	80/17697	0.314037	0.502246	0.478568	GPRC5B	1
MF	GO:0001227	DNA-binding transcription repressor activity, RNA polymerase II-specific	2/83	242/17697	0.314201	0.502246	0.478568	IRF8/HES2	2
MF	GO:0019888	protein phosphatase regulator activity	1/83	82/17697	0.320485	0.508439	0.48447	PPP1R14C	1
MF	GO:0017016	Ras GTPase binding	3/83	429/17697	0.3266	0.512057	0.487917	NDRG1/BICD2/MICALL1	3
MF	GO:0038024	cargo receptor activity	1/83	85/17697	0.330046	0.512057	0.487917	ARRB1	1
MF	GO:0043178	alcohol binding	1/83	85/17697	0.330046	0.512057	0.487917	PROM1	1
MF	GO:0019209	kinase activator activity	1/83	86/17697	0.333204	0.513182	0.488989	GPRC5B	1
MF	GO:0005253	anion channel activity	1/83	89/17697	0.342587	0.519408	0.494921	CLCA2	1
MF	GO:0072341	modified amino acid binding	1/83	89/17697	0.342587	0.519408	0.494921	GSDMC	1
MF	GO:0031267	small GTPase binding	3/83	443/17697	0.344631	0.519408	0.494921	NDRG1/BICD2/MICALL1	3
MF	GO:0035258	steroid hormone receptor binding	1/83	92/17697	0.351841	0.526514	0.501692	ARRB1	1
MF	GO:0005496	steroid binding	1/83	95/17697	0.360966	0.529652	0.504682	PROM1	1
MF	GO:0016791	phosphatase activity	2/83	270/17697	0.362138	0.529652	0.504682	DUSP7/LPIN2	2
MF	GO:0004896	cytokine receptor activity	1/83	96/17697	0.363979	0.529652	0.504682	IL17RB	1
MF	GO:0019208	phosphatase regulator activity	1/83	96/17697	0.363979	0.529652	0.504682	PPP1R14C	1
MF	GO:0005096	GTPase activator activity	2/83	273/17697	0.367208	0.530692	0.505673	ARRB1/RGS5	2
MF	GO:0004497	monooxygenase activity	1/83	99/17697	0.372935	0.532304	0.507209	FMO5	1
MF	GO:0004725	protein tyrosine phosphatase activity	1/83	100/17697	0.375892	0.532304	0.507209	DUSP7	1
MF	GO:0015108	chloride transmembrane transporter activity	1/83	100/17697	0.375892	0.532304	0.507209	CLCA2	1
MF	GO:0015294	solute:cation symporter activity	1/83	102/17697	0.381766	0.537018	0.5117	SLC4A4	1
MF	GO:0050662	coenzyme binding	2/83	291/17697	0.397298	0.555164	0.528992	FMO5/CHDH	2
MF	GO:1902936	phosphatidylinositol bisphosphate binding	1/83	110/17697	0.40472	0.561815	0.535329	GSDMC	1
MF	GO:0004540	ribonuclease activity	1/83	114/17697	0.415879	0.566232	0.539538	RNASE4	1
MF	GO:0030695	GTPase regulator activity	2/83	304/17697	0.418628	0.566232	0.539538	ARRB1/RGS5	2
MF	GO:0042626	ATPase activity, coupled to transmembrane movement of substances	1/83	115/17697	0.418636	0.566232	0.539538	ABCC6	1
MF	GO:0043492	ATPase activity, coupled to movement of substances	1/83	115/17697	0.418636	0.566232	0.539538	ABCC6	1
MF	GO:0016798	hydrolase activity, acting on glycosyl bonds	1/83	117/17697	0.424112	0.569985	0.543114	SMPDL3B	1
MF	GO:0015405	P-P-bond-hydrolysis-driven transmembrane transporter activity	1/83	123/17697	0.440237	0.587519	0.559821	ABCC6	1
MF	GO:0044325	ion channel binding	1/83	124/17697	0.442881	0.587519	0.559821	ARRB1	1
MF	GO:0015399	primary active transmembrane transporter activity	1/83	125/17697	0.445512	0.587519	0.559821	ABCC6	1
MF	GO:0004519	endonuclease activity	1/83	127/17697	0.450738	0.590452	0.562615	RNASE4	1
MF	GO:0016614	oxidoreductase activity, acting on CH-OH group of donors	1/83	128/17697	0.453333	0.590452	0.562615	CHDH	1
MF	GO:0052689	carboxylic ester hydrolase activity	1/83	136/17697	0.473659	0.612057	0.583202	GDPD1	1
MF	GO:0015276	ligand-gated ion channel activity	1/83	138/17697	0.478623	0.612057	0.583202	CLCA2	1
MF	GO:0022834	ligand-gated channel activity	1/83	138/17697	0.478623	0.612057	0.583202	CLCA2	1
MF	GO:0060589	nucleoside-triphosphatase regulator activity	2/83	344/17697	0.481769	0.612369	0.5835	ARRB1/RGS5	2
MF	GO:0015293	symporter activity	1/83	144/17697	0.493238	0.623193	0.593813	SLC4A4	1
MF	GO:0015081	sodium ion transmembrane transporter activity	1/83	149/17697	0.505108	0.631044	0.601294	SLC4A4	1
MF	GO:0022804	active transmembrane transporter activity	2/83	362/17697	0.508814	0.631044	0.601294	ABCC6/SLC4A4	2
MF	GO:0008194	UDP-glycosyltransferase activity	1/83	151/17697	0.509778	0.631044	0.601294	MGAT4A	1
MF	GO:0005342	organic acid transmembrane transporter activity	1/83	153/17697	0.514406	0.631044	0.601294	SLC43A1	1
MF	GO:0046943	carboxylic acid transmembrane transporter activity	1/83	153/17697	0.514406	0.631044	0.601294	SLC43A1	1
MF	GO:0016705	oxidoreductase activity, acting on paired donors, with incorporation or reduction of molecular oxygen	1/83	159/17697	0.528029	0.644013	0.613651	FMO5	1
MF	GO:1901981	phosphatidylinositol phosphate binding	1/83	161/17697	0.532486	0.645716	0.615274	GSDMC	1
MF	GO:0005201	extracellular matrix structural constituent	1/83	163/17697	0.536901	0.64735	0.616831	COL17A1	1
MF	GO:0008201	heparin binding	1/83	169/17697	0.549902	0.659257	0.628177	FGFBP1	1
MF	GO:0008237	metallopeptidase activity	1/83	181/17697	0.57483	0.683787	0.651551	CLCA2	1
MF	GO:0004721	phosphoprotein phosphatase activity	1/83	182/17697	0.576844	0.683787	0.651551	DUSP7	1
MF	GO:0008234	cysteine-type peptidase activity	1/83	184/17697	0.580845	0.684684	0.652405	PGPEP1	1
MF	GO:0008022	protein C-terminus binding	1/83	187/17697	0.586777	0.687833	0.655406	SDC1	1
MF	GO:0031406	carboxylic acid binding	1/83	193/17697	0.598393	0.694041	0.661321	DDAH1	1
MF	GO:0005543	phospholipid binding	2/83	427/17697	0.598652	0.694041	0.661321	GSDMC/MICALL1	2
MF	GO:0051015	actin filament binding	1/83	198/17697	0.607826	0.700826	0.667787	FSCN1	1
MF	GO:0001228	DNA-binding transcription activator activity, RNA polymerase II-specific	2/83	439/17697	0.613851	0.703927	0.670741	IRF6/TP63	2
MF	GO:0004518	nuclease activity	1/83	205/17697	0.620665	0.704088	0.670894	RNASE4	1
MF	GO:0043177	organic acid binding	1/83	205/17697	0.620665	0.704088	0.670894	DDAH1	1
MF	GO:0015267	channel activity	2/83	456/17697	0.634639	0.713622	0.679979	GJB3/CLCA2	2
MF	GO:0022803	passive transmembrane transporter activity	2/83	457/17697	0.635834	0.713622	0.679979	GJB3/CLCA2	2
MF	GO:0016758	transferase activity, transferring hexosyl groups	1/83	216/17697	0.640007	0.714505	0.68082	MGAT4A	1
MF	GO:0005539	glycosaminoglycan binding	1/83	229/17697	0.661612	0.734738	0.700099	FGFBP1	1
MF	GO:0015291	secondary active transmembrane transporter activity	1/83	237/17697	0.674266	0.742691	0.707678	SLC4A4	1
MF	GO:0003714	transcription corepressor activity	1/83	238/17697	0.675814	0.742691	0.707678	NR0B2	1
MF	GO:0035091	phosphatidylinositol binding	1/83	245/17697	0.686451	0.748226	0.712952	GSDMC	1
MF	GO:0008017	microtubule binding	1/83	246/17697	0.687943	0.748226	0.712952	NDRG1	1
MF	GO:1901681	sulfur compound binding	1/83	250/17697	0.693838	0.750768	0.715374	FGFBP1	1
MF	GO:0016757	transferase activity, transferring glycosyl groups	1/83	280/17697	0.73468	0.790905	0.753619	MGAT4A	1
MF	GO:0042623	ATPase activity, coupled	1/83	284/17697	0.739702	0.792269	0.754919	ABCC6	1
MF	GO:0031625	ubiquitin protein ligase binding	1/83	290/17697	0.747059	0.796108	0.758577	ARRB1	1
MF	GO:0044389	ubiquitin-like protein ligase binding	1/83	308/17697	0.76792	0.814227	0.775841	ARRB1	1
MF	GO:0003713	transcription coactivator activity	1/83	319/17697	0.779822	0.822712	0.783926	LPIN2	1
MF	GO:0003924	GTPase activity	1/83	324/17697	0.785031	0.824087	0.785236	RGS5	1
MF	GO:0022839	ion gated channel activity	1/83	334/17697	0.795085	0.82845	0.789394	CLCA2	1
MF	GO:0015631	tubulin binding	1/83	336/17697	0.79704	0.82845	0.789394	NDRG1	1
MF	GO:0022836	gated channel activity	1/83	343/17697	0.803737	0.831316	0.792124	CLCA2	1
MF	GO:0015077	monovalent inorganic cation transmembrane transporter activity	1/83	382/17697	0.83724	0.856577	0.816195	SLC4A4	1
MF	GO:0016887	ATPase activity	1/83	384/17697	0.838797	0.856577	0.816195	ABCC6	1
MF	GO:0140098	catalytic activity, acting on RNA	1/83	386/17697	0.840339	0.856577	0.816195	RNASE4	1
MF	GO:0005216	ion channel activity	1/83	416/17697	0.861793	0.874223	0.833009	CLCA2	1
MF	GO:0022838	substrate-specific channel activity	1/83	428/17697	0.869554	0.875576	0.834298	CLCA2	1
MF	GO:0003779	actin binding	1/83	431/17697	0.871426	0.875576	0.834298	FSCN1	1
MF	GO:0046873	metal ion transmembrane transporter activity	1/83	438/17697	0.875692	0.875692	0.834408	SLC4A4	1
KEGG	hsa04115	p53 signaling pathway	4/41	73/8076	0.00048322	0.0396241	0.0376403	SFN/SERPINB5/TP53AIP1/PERP	4
KEGG	hsa04950	Maturity onset diabetes of the young	2/41	26/8076	0.00756644	0.256642	0.243794	FOXA3/HNF1B	2
KEGG	hsa04976	Bile secretion	3/41	90/8076	0.0105113	0.256642	0.243794	SLC2A1/NR0B2/SLC4A4	3
KEGG	hsa05150	Staphylococcus aureus infection	3/41	96/8076	0.0125191	0.256642	0.243794	KRT14/KRT16/KRT17	3
KEGG	hsa00565	Ether lipid metabolism	2/41	49/8076	0.0254423	0.417254	0.396365	CHPT1/GDPD1	2
KEGG	hsa04915	Estrogen signaling pathway	3/41	138/8076	0.0324496	0.443478	0.421276	KRT14/KRT16/KRT17	3
KEGG	hsa04514	Cell adhesion molecules	3/41	149/8076	0.0393835	0.46135	0.438253	CDH3/SDC1/CLDN18	3
KEGG	hsa04924	Renin secretion	2/41	69/8076	0.0476403	0.488313	0.463866	AGT/CLCA2	2
KEGG	hsa05205	Proteoglycans in cancer	3/41	205/8076	0.0850848	0.604687	0.574414	GPC1/SDC1/WNT7B	3
KEGG	hsa00564	Glycerophospholipid metabolism	2/41	98/8076	0.0881196	0.604687	0.574414	LPIN2/CHPT1	2
KEGG	hsa04972	Pancreatic secretion	2/41	102/8076	0.0943136	0.604687	0.574414	SLC4A4/CLCA2	2
KEGG	hsa04928	Parathyroid hormone synthesis, secretion and action	2/41	106/8076	0.100631	0.604687	0.574414	ARRB1/PTHLH	2
KEGG	hsa04931	Insulin resistance	2/41	108/8076	0.103835	0.604687	0.574414	AGT/SLC2A1	2
KEGG	hsa04614	Renin-angiotensin system	1/41	23/8076	0.110613	0.604687	0.574414	AGT	1
KEGG	hsa04964	Proximal tubule bicarbonate reclamation	1/41	23/8076	0.110613	0.604687	0.574414	SLC4A4	1
KEGG	hsa05418	Fluid shear stress and atherosclerosis	2/41	139/8076	0.156593	0.659768	0.626737	GPC1/SDC1	2
KEGG	hsa00250	Alanine, aspartate and glutamate metabolism	1/41	37/8076	0.171999	0.659768	0.626737	ASRGL1	1
KEGG	hsa04960	Aldosterone-regulated sodium reabsorption	1/41	37/8076	0.171999	0.659768	0.626737	SFN	1
KEGG	hsa00513	Various types of N-glycan biosynthesis	1/41	39/8076	0.180424	0.659768	0.626737	MGAT4A	1
KEGG	hsa00260	Glycine, serine and threonine metabolism	1/41	40/8076	0.184605	0.659768	0.626737	CHDH	1
KEGG	hsa04150	mTOR signaling pathway	2/41	155/8076	0.185535	0.659768	0.626737	WNT7B/LPIN2	2
KEGG	hsa04934	Cushing syndrome	2/41	155/8076	0.185535	0.659768	0.626737	AGT/WNT7B	2
KEGG	hsa04940	Type I diabetes mellitus	1/41	43/8076	0.197023	0.659768	0.626737	ICA1	1
KEGG	hsa02010	ABC transporters	1/41	45/8076	0.2052	0.659768	0.626737	ABCC6	1
KEGG	hsa05206	MicroRNAs in cancer	3/41	310/8076	0.207382	0.659768	0.626737	SERPINB5/FSCN1/TP63	3
KEGG	hsa00510	N-Glycan biosynthesis	1/41	50/8076	0.225287	0.659768	0.626737	MGAT4A	1
KEGG	hsa04340	Hedgehog signaling pathway	1/41	50/8076	0.225287	0.659768	0.626737	ARRB1	1
KEGG	hsa05144	Malaria	1/41	50/8076	0.225287	0.659768	0.626737	SDC1	1
KEGG	hsa00561	Glycerolipid metabolism	1/41	61/8076	0.26775	0.686189	0.651836	LPIN2	1
KEGG	hsa05217	Basal cell carcinoma	1/41	63/8076	0.275223	0.686189	0.651836	WNT7B	1
KEGG	hsa04929	GnRH secretion	1/41	64/8076	0.278932	0.686189	0.651836	ARRB1	1
KEGG	hsa04927	Cortisol synthesis and secretion	1/41	65/8076	0.282622	0.686189	0.651836	AGT	1
KEGG	hsa04920	Adipocytokine signaling pathway	1/41	69/8076	0.297198	0.686189	0.651836	SLC2A1	1
KEGG	hsa05211	Renal cell carcinoma	1/41	69/8076	0.297198	0.686189	0.651836	SLC2A1	1
KEGG	hsa05230	Central carbon metabolism in cancer	1/41	70/8076	0.300797	0.686189	0.651836	SLC2A1	1
KEGG	hsa00982	Drug metabolism - cytochrome P450	1/41	71/8076	0.304377	0.686189	0.651836	FMO5	1
KEGG	hsa05133	Pertussis	1/41	76/8076	0.322014	0.686189	0.651836	IRF8	1
KEGG	hsa04911	Insulin secretion	1/41	86/8076	0.355989	0.686189	0.651836	SLC2A1	1
KEGG	hsa04512	ECM-receptor interaction	1/41	88/8076	0.362582	0.686189	0.651836	SDC1	1
KEGG	hsa05410	Hypertrophic cardiomyopathy	1/41	90/8076	0.369109	0.686189	0.651836	AGT	1
KEGG	hsa05032	Morphine addiction	1/41	91/8076	0.372348	0.686189	0.651836	ARRB1	1
KEGG	hsa04657	IL-17 signaling pathway	1/41	94/8076	0.381968	0.686189	0.651836	IL17RB	1
KEGG	hsa05414	Dilated cardiomyopathy	1/41	96/8076	0.388301	0.686189	0.651836	AGT	1
KEGG	hsa04925	Aldosterone synthesis and secretion	1/41	98/8076	0.394571	0.686189	0.651836	AGT	1
KEGG	hsa05231	Choline metabolism in cancer	1/41	98/8076	0.394571	0.686189	0.651836	CHPT1	1
[truncated: 37 more rows]
