# Supplementary material for: Comprehensive Analysis of GLUT1 Immune Infiltrates and ceRNA Network in Human Esophageal Carcinoma
Source: Front Oncol. 2021 May 28;11:665388. doi: 10.3389/fonc.2021.665388 (PMC8195627; doi:10.3389/fonc.2021.665388)
Supplement: Supplementary Table 4 — The PPI network of GLUT1. [file Table_4.xlsx]

## Sheet: string_interactions
Supplementary Table 4. The PPI network of GLUT1.
#node1	node2	node1_string_id	node2_string_id	neighborhood_on_chromosome	gene_fusion	phylogenetic_cooccurrence	homology	coexpression	experimentally_determined_interaction	database_annotated	automated_textmining	combined_score
AKT1	TP53	9606.ENSP00000451828	9606.ENSP00000269305	0	0	0	0	0.054	0.147	0.9	0.941	0.994
AKT1	HK2	9606.ENSP00000451828	9606.ENSP00000290573	0	0	0	0	0	0	0	0.803	0.803
AKT1	INS	9606.ENSP00000451828	9606.ENSP00000380432	0	0	0	0	0	0.262	0.9	0.967	0.997
AKT1	SLC2A1	9606.ENSP00000451828	9606.ENSP00000416293	0	0	0	0	0	0.361	0	0.808	0.872
AKT1	SMUG1	9606.ENSP00000451828	9606.ENSP00000424191	0	0	0	0	0	0	0	0.541	0.541
AKT1	HIF1A	9606.ENSP00000451828	9606.ENSP00000437955	0	0	0	0	0	0.362	0.9	0.827	0.988
AKT1	LDHA	9606.ENSP00000451828	9606.ENSP00000445175	0	0	0	0	0.062	0.15	0	0.552	0.612
AKT1	VEGFA	9606.ENSP00000451828	9606.ENSP00000478570	0	0	0	0	0.063	0.342	0	0.95	0.966
GIPC1	TP53	9606.ENSP00000376753	9606.ENSP00000269305	0	0	0	0	0	0	0	0.449	0.449
GIPC1	VEGFA	9606.ENSP00000376753	9606.ENSP00000478570	0	0	0	0	0	0	0	0.429	0.429
GIPC1	SLC2A1	9606.ENSP00000376753	9606.ENSP00000416293	0	0	0	0	0.06	0.294	0	0.852	0.893
HIF1A	TP53	9606.ENSP00000437955	9606.ENSP00000269305	0	0	0	0	0	0.379	0.9	0.674	0.977
HIF1A	HK2	9606.ENSP00000437955	9606.ENSP00000290573	0	0	0	0	0	0	0	0.501	0.501
HIF1A	INS	9606.ENSP00000437955	9606.ENSP00000380432	0	0	0	0	0	0	0	0.732	0.732
HIF1A	SLC2A1	9606.ENSP00000437955	9606.ENSP00000416293	0	0	0	0	0.061	0	0	0.848	0.852
HIF1A	SMUG1	9606.ENSP00000437955	9606.ENSP00000424191	0	0	0	0	0	0	0	0.4	0.4
HIF1A	LDHA	9606.ENSP00000437955	9606.ENSP00000445175	0	0	0	0	0.055	0.384	0.9	0.694	0.979
HIF1A	VEGFA	9606.ENSP00000437955	9606.ENSP00000478570	0	0	0	0	0.062	0.348	0.9	0.947	0.996
HK2	TP53	9606.ENSP00000290573	9606.ENSP00000269305	0	0	0	0	0.061	0	0	0.689	0.696
HK2	VEGFA	9606.ENSP00000290573	9606.ENSP00000478570	0	0	0	0	0.076	0	0	0.417	0.438
HK2	SMUG1	9606.ENSP00000290573	9606.ENSP00000424191	0	0	0	0	0	0	0	0.748	0.748
HK2	INS	9606.ENSP00000290573	9606.ENSP00000380432	0	0	0	0	0	0	0	0.814	0.814
HK2	LDHA	9606.ENSP00000290573	9606.ENSP00000445175	0	0	0	0	0.107	0	0	0.823	0.835
HK2	SLC2A1	9606.ENSP00000290573	9606.ENSP00000416293	0	0	0	0	0.097	0	0	0.858	0.867
INS	TP53	9606.ENSP00000380432	9606.ENSP00000269305	0	0	0	0	0	0	0	0.73	0.73
INS	LDHA	9606.ENSP00000380432	9606.ENSP00000445175	0	0	0	0	0	0	0	0.476	0.476
INS	SMUG1	9606.ENSP00000380432	9606.ENSP00000424191	0	0	0	0	0	0	0	0.669	0.669
INS	SLC2A1	9606.ENSP00000380432	9606.ENSP00000416293	0	0	0	0	0	0	0	0.873	0.873
INS	VEGFA	9606.ENSP00000380432	9606.ENSP00000478570	0	0	0	0	0	0	0	0.918	0.919
LDHA	TP53	9606.ENSP00000445175	9606.ENSP00000269305	0	0	0	0	0	0	0	0.53	0.53
LDHA	SLC2A1	9606.ENSP00000445175	9606.ENSP00000416293	0.045	0	0	0	0.081	0.043	0	0.809	0.818
LDHA	SMUG1	9606.ENSP00000445175	9606.ENSP00000424191	0	0	0	0	0	0	0	0.475	0.475
LDHA	VEGFA	9606.ENSP00000445175	9606.ENSP00000478570	0	0	0	0	0	0	0	0.723	0.723
SLC2A1	TP53	9606.ENSP00000416293	9606.ENSP00000269305	0	0	0	0	0	0	0.8	0.763	0.95
SLC2A1	STOM	9606.ENSP00000416293	9606.ENSP00000286713	0	0	0	0	0.061	0.39	0	0.706	0.817
SLC2A1	SMUG1	9606.ENSP00000416293	9606.ENSP00000424191	0	0	0	0	0	0	0	0.831	0.831
SLC2A1	VEGFA	9606.ENSP00000416293	9606.ENSP00000478570	0	0	0	0	0.061	0	0	0.827	0.831
SMUG1	TP53	9606.ENSP00000424191	9606.ENSP00000269305	0	0	0	0	0	0	0	0.581	0.581
SMUG1	VEGFA	9606.ENSP00000424191	9606.ENSP00000478570	0	0	0	0	0	0	0	0.642	0.642
TP53	VEGFA	9606.ENSP00000269305	9606.ENSP00000478570	0	0	0	0	0	0	0	0.918	0.918
